# Supplementary material for: A publishing infrastructure for Artificial Intelligence (AI)-assisted academic authoring
Source: J Am Med Inform Assoc. 2024 Jun 14;31(9):2103–13. doi: 10.1093/jamia/ocae139 (PMC11339502; doi:10.1093/jamia/ocae139)
Supplement: ocae139_Supplementary_Data [file ocae139_supplementary_data.zip]

Archive with 8 entries (7 files):
- ocae139_Supplementary_Data/
- ocae139_Supplementary_Data/manuscript_v04.0.tex
- ocae139_Supplementary_Data/Supplementary Material - Manubot AI Editor - v04.0.pdf
- ocae139_Supplementary_Data/Supplementary_File_01-CCC_PR_28.diff
- ocae139_Supplementary_Data/Supplementary_File_02-PhenoPLIER_PR_67.diff
- ocae139_Supplementary_Data/Supplementary_File_03-ManubotAI_PR_30.patch
- ocae139_Supplementary_Data/Supplementary_File_04-Prompt_for_LLM_Judge_and_example.txt
- ocae139_Supplementary_Data/Supplementary_File_05-Automatic_assessment.xls
