# Supplementary material for: A publishing infrastructure for Artificial Intelligence (AI)-assisted academic authoring
Source: J Am Med Inform Assoc. 2024 Jun 14;31(9):2103–13. doi: 10.1093/jamia/ocae139 (PMC11339502; doi:10.1093/jamia/ocae139)
Supplement: ocae139_Supplementary_Data [file ocae139_supplementary_data.zip › ocae139_Supplementary_Data/Supplementary_File_04-Prompt_for_LLM_Judge_and_example.txt]

System: You are an expert copyeditor with ample experience in scientific writing. You are assessing the quality of two versions of a paragraph from the Abstract of a scientific article.

Human: Evaluate the quality of the following paragraph by writing a list with positive (if any) and/or negative (if any) aspects on the following areas: 1) has a clear sentence structure, 2) is easy to follow, 3) is correct in grammar, 4) has no spelling errors.

Paragraph A: Correlation coefficients are widely used to identify patterns in data that may be of particular interest. In transcriptomics, genes with correlated expression often share functions or are part of disease-relevant biological processes. Here we introduce the Clustermatch Correlation Coefficient (CCC), an efficient, easy-to-use and not-only-linear coefficient based on machine learning models. CCC reveals biologically meaningful linear and nonlinear patterns missed by standard, linear-only correlation coefficients. CCC captures general patterns in data by comparing clustering solutions while being much faster than state-of-the-art coefficients such as the Maximal Information Coefficient. When applied to human gene expression data, CCC identifies robust linear relationships while detecting nonlinear patterns associated, for example, with sex differences that are not captured by linear-only coefficients. Gene pairs highly ranked by CCC were enriched for interactions in integrated networks built from protein-protein interaction, transcription factor regulation, and chemical and genetic perturbations, suggesting that CCC could detect functional relationships that linear-only methods missed. CCC is a highly-efficient, next-generation not-only-linear correlation coefficient that can readily be applied to genome-scale data and other domains across different data types.

AI: ### Evaluation of Paragraph A

#### Positive Aspects

1. **Clear Sentence Structure**: The sentences are structured clearly, providing a logical flow from the introduction of the Clustermatch Correlation Coefficient (CCC) to its applications and advantages.
2. **Correct in Grammar**: The paragraph appears to be grammatically correct, with appropriate use of commas, conjunctions, and technical terminology.
3. **No Spelling Errors**: There are no apparent spelling errors within the paragraph.

#### Negative Aspects

1. **Ease of Follow**: While the sentence structure is clear, the paragraph could be challenging for readers unfamiliar with the technical jargon of transcriptomics or machine learning. The density of information and the introduction of several concepts (e.g., CCC, linear and nonlinear patterns, machine learning models) might overwhelm some readers.
2. **Technical Jargon**: The paragraph is heavy on technical terms and concepts which, while necessary for a scientific article, could be broken down or explained in simpler terms to improve accessibility for a broader audience. This is more a suggestion for improvement rather than a direct negative aspect, as the target audience for scientific articles is expected to be familiar with the field's terminology.

### Additional Comments

- The paragraph effectively communicates the significance and novelty of CCC, emphasizing its ability to uncover both linear and nonlinear patterns and its efficiency compared to existing methods.
- It successfully highlights the practical applications of CCC in identifying functional relationships in human gene expression data, which is crucial for establishing the relevance of the research.
- The use of specific examples (e.g., sex differences, integrated networks) helps in illustrating the practical implications and advantages of CCC, making the case for its adoption in the field.

Human: Evaluate the quality of the following paragraph by writing a list with positive (if any) and/or negative (if any) aspects on the following areas: 1) has a clear sentence structure, 2) is easy to follow, 3) is correct in grammar, 4) has no spelling errors.

Paragraph 1: In transcriptomics, identifying patterns in gene expression data is crucial for understanding biological processes. The traditional linear correlation coefficients may not capture all the complexities in gene relationships. To address this, we propose the Clustermatch Correlation Coefficient (CCC), a machine learning-based coefficient that can reveal both linear and nonlinear patterns efficiently. Compared to standard coefficients like the Maximal Information Coefficient, CCC is faster and can detect biologically meaningful patterns that are missed by linear-only methods. When applied to human gene expression data, CCC not only identifies robust linear relationships but also uncovers nonlinear patterns, such as sex differences. Additionally, CCC can detect functional relationships between genes that are overlooked by linear-only methods, as shown by enrichment in integrated networks. Overall, CCC is a versatile and efficient tool that can be applied to genome-scale data and various data types to uncover hidden relationships.

AI: ### Evaluation of Paragraph 1

#### Positive Aspects

1. **Clear Sentence Structure**: The paragraph is well-structured, with each sentence smoothly transitioning into the next. This structure guides the reader through the introduction of the Clustermatch Correlation Coefficient (CCC), its advantages, and its applications in a logical sequence.
2. **Easy to Follow**: The paragraph simplifies complex concepts, making it more accessible to readers who may not be experts in transcriptomics or machine learning. It effectively communicates the purpose and benefits of CCC without overwhelming the reader with technical jargon.
3. **Correct in Grammar**: The paragraph is grammatically sound, with proper sentence construction, use of commas, and adherence to grammatical rules.
4. **No Spelling Errors**: The paragraph does not contain any spelling mistakes, ensuring that the text is professionally presented.

#### Negative Aspects

1. **Slight Redundancy**: The paragraph mentions that CCC can identify "robust linear relationships" and then states it can uncover "nonlinear patterns, such as sex differences". While it's important to highlight both capabilities, the distinction between linear and nonlinear could be made clearer to avoid any potential redundancy in emphasizing the tool's versatility.
2. **Lack of Specific Examples for Nonlinear Patterns**: While the paragraph does an excellent job explaining the capabilities of CCC, including a specific example of a nonlinear pattern discovered (beyond sex differences) could further illustrate its utility and strength. This is a minor point, as the paragraph already does well to communicate the tool's effectiveness.

### Additional Comments

- The paragraph effectively communicates the novelty and utility of CCC in a concise and accessible manner. It balances technical detail with readability, making it suitable for a wide audience, including those with a scientific background and potentially interested stakeholders who may not specialize in the field.
- It successfully highlights the limitations of traditional methods and positions CCC as a superior alternative, providing clear reasons for its efficiency and effectiveness in uncovering complex gene expression patterns.
- The emphasis on CCC's speed and ability to work with genome-scale data suggests its practicality for large-scale research projects, which is a significant advantage in the field.

Human: Now, act as an impartial judge and evaluate the quality of these two paragraphs. Your evaluation must only consider the previous areas you commented on above. Compare the two versions and select the best only if one of them is clearly better than the other; if both versions are similar, then it is a tie. Avoid any position biases and ensure that the order in which the paragraphs were presented does not influence your decision. Do not favor certain paragraph identifiers. Be as objective as possible. Provide the output in JSON format with the following schema: {"best": string, "rationale": string}, where "best" can only have the following values: "Paragraph A", "Paragraph 1", or "tie".

AI: {
  "best": "Paragraph 1",
  "rationale": "Paragraph 1 is judged to be slightly better than Paragraph A based on the criteria provided. Both paragraphs are grammatically correct, have clear sentence structures, and contain no spelling errors, making them equal in these aspects. However, Paragraph 1 has a slight edge in terms of being easier to follow. It simplifies complex concepts more effectively and avoids overwhelming the reader with dense technical jargon, making the content more accessible to a broader audience. While Paragraph A provides detailed information, its density and heavy use of technical terms could potentially make it slightly harder for readers not deeply familiar with the topic to follow. Therefore, considering the ease of follow without sacrificing the quality of information, Paragraph 1 is selected as the better of the two."
}
