# Supplementary material for: A publishing infrastructure for Artificial Intelligence (AI)-assisted academic authoring
Source: J Am Med Inform Assoc. 2024 Jun 14;31(9):2103–13. doi: 10.1093/jamia/ocae139 (PMC11339502; doi:10.1093/jamia/ocae139)
Supplement: ocae139_Supplementary_Data [file ocae139_supplementary_data.zip › ocae139_Supplementary_Data/Supplementary_File_05-Automatic_assessment.xls]

## Sheet: Sheet1
	manuscript_code	pr_model	paragraphs_reversed	llm_judge	rep_index	paragraph_index	paragraph_section	winner	rationale	winner_score
0	epistasis	gpt-3.5-turbo	FALSE	openai_gpt-3.5-turbo	0	0	abstract	Paragraph 1	Paragraph 1 slightly edges out Paragraph A in terms of sentence structure and flow. While both paragraphs are clear, Paragraph 1 presents a slightly smoother progression of ideas, making it slightly easier to follow.	1
1	epistasis	gpt-3.5-turbo	FALSE	openai_gpt-3.5-turbo	0	1	introduction	tie	Both paragraphs exhibit clear sentence structure, are easy to follow, correct in grammar, and have no spelling errors. They both effectively introduce the topic of germline mutation rates and provide relevant examples and challenges in the field.	0
2	epistasis	gpt-3.5-turbo	FALSE	openai_gpt-3.5-turbo	0	2	introduction	Paragraph 1	Paragraph 1 is slightly better due to the absence of a spelling error and the use of more varied sentence structures for enhanced readability.	1
3	epistasis	gpt-3.5-turbo	FALSE	openai_gpt-3.5-turbo	0	3	introduction	Paragraph 1	Both paragraphs exhibit clear sentence structure, are easy to follow, correct in grammar, and have no spelling errors. However, Paragraph 1 has a slightly more varied vocabulary and uses a more diverse range of signal words to connect ideas, enhancing the overall flow and readability.	1
4	epistasis	gpt-3.5-turbo	FALSE	openai_gpt-3.5-turbo	0	4	introduction	Paragraph 1	Both paragraphs exhibit clear sentence structures, are easy to follow, correct in grammar, and have no spelling errors. However, Paragraph 1 presents the information in a more concise and straightforward manner, making it slightly better than Paragraph A.	1
5	epistasis	gpt-3.5-turbo	FALSE	openai_gpt-3.5-turbo	0	5	introduction	Paragraph 1	Paragraph 1 excels in having a clear sentence structure, being easy to follow, correct in grammar, and having no spelling errors. It effectively presents complex scientific information in a concise and coherent manner.	1
6	epistasis	gpt-3.5-turbo	FALSE	openai_gpt-3.5-turbo	0	6	introduction	tie	Both paragraphs exhibit clear sentence structures, are easy to follow, correct in grammar, and have no spelling errors. They both effectively introduce the concept of mutation spectrum analysis and highlight the challenges associated with early implementations of this strategy. The quality of writing in both paragraphs is comparable, resulting in a tie.	0
7	epistasis	gpt-3.5-turbo	FALSE	openai_gpt-3.5-turbo	0	7	introduction	tie	Both paragraphs exhibit clear sentence structure, are easy to follow, have correct grammar, and contain no spelling errors. Both effectively communicate the research findings, making it difficult to determine a clear winner between the two.	0
8	epistasis	gpt-3.5-turbo	FALSE	openai_gpt-3.5-turbo	0	8	results	Paragraph 1	Paragraph 1 is slightly better as it has no spelling errors compared to Paragraph A, which had a minor spelling error. Both paragraphs have clear sentence structures, are easy to follow, and are correct in grammar.	1
9	epistasis	gpt-3.5-turbo	FALSE	openai_gpt-3.5-turbo	0	9	results	Paragraph A	Paragraph A excels in all evaluated areas: clear sentence structure, easy to follow, correct grammar, and no spelling errors. It presents complex information logically and with attention to detail.	-1
10	epistasis	gpt-3.5-turbo	FALSE	openai_gpt-3.5-turbo	0	10	results	tie	Both paragraphs exhibit clear sentence structure, are easy to follow, correct in grammar, and have no spelling errors. There is no significant difference in quality between the two versions.	0
11	epistasis	gpt-3.5-turbo	FALSE	openai_gpt-3.5-turbo	0	11	results	tie	Both paragraphs exhibit clear sentence structure, are easy to follow, correct in grammar, and have no spelling errors. There is no significant difference in quality between the two versions.	0
12	epistasis	gpt-3.5-turbo	FALSE	openai_gpt-3.5-turbo	0	12	results	Paragraph 1	Paragraph 1 has a clearer sentence structure, making it easier to follow. It is grammatically correct with no spelling errors. Both paragraphs are similar in quality, but Paragraph 1 slightly edges out due to its enhanced clarity and ease of comprehension.	1
13	epistasis	gpt-3.5-turbo	FALSE	openai_gpt-3.5-turbo	0	13	results	tie	Both versions of the paragraph exhibit clear sentence structures, are easy to follow, correct in grammar, and have no spelling errors. There is no significant difference in quality between the two versions, resulting in a tie.	0
14	epistasis	gpt-3.5-turbo	FALSE	openai_gpt-3.5-turbo	0	14	results	tie	Both Paragraph A and Paragraph 1 exhibit clear sentence structures, are easy to follow, have correct grammar, and contain no spelling errors. Therefore, both paragraphs are of similar quality.	0
15	epistasis	gpt-3.5-turbo	FALSE	openai_gpt-3.5-turbo	0	15	results	Paragraph 1	Paragraph 1 has a slightly clearer sentence structure and smoother transitions between gene descriptions compared to Paragraph A. Both paragraphs are relatively easy to follow, correct in grammar, and free of spelling errors. However, Paragraph 1's improved flow and clarity give it a slight edge over Paragraph A.	1
16	epistasis	gpt-3.5-turbo	FALSE	openai_gpt-3.5-turbo	0	16	results	tie	Both paragraphs exhibit clear sentence structure, are easy to follow, correct in grammar, and have no spelling errors. There are no significant differences in quality between the two versions.	0
17	epistasis	gpt-3.5-turbo	FALSE	openai_gpt-3.5-turbo	0	17	results	tie	Both paragraphs exhibit clear sentence structures, are easy to follow, correct in grammar, and have no spelling errors. Both versions effectively present the scientific information in a logical and coherent manner.	0
18	epistasis	gpt-3.5-turbo	FALSE	openai_gpt-3.5-turbo	0	18	results	Paragraph 1	Paragraph 1 has a clear sentence structure, is easy to follow, correct in grammar, and has no spelling errors. Both paragraphs have similar positive and negative aspects, but Paragraph 1 edges slightly ahead due to its slightly better flow and coherence in the transition between sentences.	1
19	epistasis	gpt-3.5-turbo	FALSE	openai_gpt-3.5-turbo	0	19	results	tie	Both Paragraph A and Paragraph 1 exhibit clear sentence structures, are easy to follow, have correct grammar, and contain no spelling errors. There is no significant difference in quality between the two versions.	0
20	epistasis	gpt-3.5-turbo	FALSE	openai_gpt-3.5-turbo	0	20	results	Paragraph 1	While both paragraphs exhibit clear sentence structure, are easy to follow, have correct grammar, and contain no spelling errors, Paragraph 1 has a slightly more concise and direct presentation of the research process and findings, making it slightly more effective in conveying the information.	1
21	epistasis	gpt-3.5-turbo	FALSE	openai_gpt-3.5-turbo	0	21	results	tie	Both Paragraph A and Paragraph 1 exhibit high quality in terms of clear sentence structure, ease of follow, correct grammar, and absence of spelling errors. Both paragraphs present the research findings in a logical and coherent manner, making them equally effective in conveying the information to the readers.	0
22	epistasis	gpt-3.5-turbo	FALSE	openai_gpt-3.5-turbo	0	22	discussion	Paragraph 1	Paragraph 1 is slightly better as it is free from any spelling errors, while Paragraph A contains a minor spelling error.	1
23	epistasis	gpt-3.5-turbo	FALSE	openai_gpt-3.5-turbo	0	23	discussion	Paragraph 1	Both paragraphs have clear sentence structures, are easy to follow, correct in grammar, and have no spelling errors. However, Paragraph 1 is slightly more concise and flows better due to the smoother integration of references, making it the slightly better option.	1
24	epistasis	gpt-3.5-turbo	FALSE	openai_gpt-3.5-turbo	0	24	discussion	Paragraph 1	Both paragraphs exhibit clear sentence structure, are easy to follow, have correct grammar, and contain no spelling errors. However, Paragraph 1 presents the information in a more organized and coherent manner by breaking down the details of each gene involved in DNA repair separately, making it easier for readers to follow and comprehend the information.	1
25	epistasis	gpt-3.5-turbo	FALSE	openai_gpt-3.5-turbo	0	25	discussion	tie	Both paragraphs have a clear sentence structure, are easy to follow, correct in grammar, and have no spelling errors. There are no significant differences in quality between the two versions.	0
26	epistasis	gpt-3.5-turbo	FALSE	openai_gpt-3.5-turbo	0	26	discussion	Paragraph 1	Paragraph 1 excels in having a clear sentence structure, being easy to follow, correct in grammar, and having no spelling errors. Both paragraphs are similar in quality, but Paragraph 1 edges slightly ahead due to its slightly clearer presentation.	1
27	epistasis	gpt-3.5-turbo	FALSE	openai_gpt-3.5-turbo	0	27	discussion	tie	Both paragraphs exhibit clear sentence structures, are easy to follow, correct in grammar, and have no spelling errors. Therefore, there is no significant difference in quality between the two versions, resulting in a tie.	0
28	epistasis	gpt-3.5-turbo	FALSE	openai_gpt-3.5-turbo	0	28	discussion	tie	Both paragraphs exhibit clear sentence structure, are easy to follow, are correct in grammar, and have no spelling errors. There are no significant differences between the two versions that would warrant selecting one as superior to the other.	0
29	epistasis	gpt-3.5-turbo	FALSE	openai_gpt-3.5-turbo	0	29	discussion	tie	Both paragraphs exhibit clear sentence structure, are easy to follow, have correct grammar, and contain no spelling errors. There is no significant difference in quality between the two versions.	0
30	epistasis	gpt-3.5-turbo	FALSE	openai_gpt-3.5-turbo	0	30	discussion	tie	Both paragraphs exhibit clear sentence structure, are easy to follow, have correct grammar, and contain no spelling errors. There are no significant differences in quality between the two versions.	0
31	epistasis	gpt-3.5-turbo	FALSE	openai_gpt-3.5-turbo	0	31	discussion	Paragraph 1	Both paragraphs have clear sentence structures, are easy to follow, correct in grammar, and have no spelling errors. However, Paragraph 1 is slightly more concise in its phrasing, which could enhance reader comprehension and engagement.	1
32	epistasis	gpt-3.5-turbo	FALSE	openai_gpt-3.5-turbo	0	32	discussion	Paragraph 1	Paragraph 1 excels in all evaluated areas: clear sentence structure, easy to follow, correct grammar, and no spelling errors. It provides a well-structured and coherent explanation of the topic without any notable issues.	1
33	epistasis	gpt-3.5-turbo	FALSE	openai_gpt-3.5-turbo	0	33	discussion	tie	Both paragraphs exhibit clear sentence structures, are easy to follow, correct in grammar, and have no spelling errors. There are no significant differences in quality between the two versions.	0
34	epistasis	gpt-3.5-turbo	FALSE	openai_gpt-3.5-turbo	0	34	discussion	tie	Both paragraphs exhibit clear sentence structures, are easy to follow, correct in grammar, and have no spelling errors. There is no significant difference in quality between the two versions, resulting in a tie.	0
35	epistasis	gpt-3.5-turbo	FALSE	openai_gpt-3.5-turbo	0	35	discussion	Paragraph A	Paragraph A has a slightly clearer sentence structure and is more concise in conveying the drawbacks of the AMSD method compared to QTL mapping. Both paragraphs are easy to follow, correct in grammar, and free of spelling errors, but Paragraph A edges ahead in clarity.	-1
36	epistasis	gpt-3.5-turbo	FALSE	openai_gpt-3.5-turbo	0	36	discussion	tie	Both paragraphs have clear sentence structures, are easy to follow, correct in grammar, and have no spelling errors. Both versions effectively communicate the key points regarding the discovery of a second BXD mutator allele and the implications for genetic research using recombinant inbred lines.	0
37	epistasis	gpt-3.5-turbo	FALSE	openai_gpt-3.5-turbo	0	37	discussion	tie	Both paragraphs exhibit a clear sentence structure, are easy to follow, correct in grammar, and have no spelling errors. There are no significant differences between the two versions in terms of quality based on the specified criteria.	0
38	epistasis	gpt-3.5-turbo	FALSE	openai_gpt-3.5-turbo	0	38	discussion	tie	Both paragraphs exhibit clear sentence structures, are easy to follow, correct in grammar, and contain no spelling errors. Both effectively convey the scientific concepts presented.	0
39	epistasis	gpt-3.5-turbo	FALSE	openai_gpt-3.5-turbo	0	39	methods	Paragraph A	Paragraph A has a more concise and clear sentence structure compared to Paragraph 1, making it easier to follow. Both paragraphs are correct in grammar and have no spelling errors, but Paragraph A excels in clarity and coherence.	-1
40	epistasis	gpt-3.5-turbo	FALSE	openai_gpt-3.5-turbo	0	40	methods	Paragraph 1	Paragraph 1 has a more organized presentation of the criteria for identifying private variants, with each requirement listed clearly. The use of bullet points makes it easier to follow the specific conditions that need to be met. Additionally, the inclusion of mathematical symbols in the criteria adds a professional touch to the paragraph.	1
41	epistasis	gpt-3.5-turbo	FALSE	openai_gpt-3.5-turbo	0	41	methods	Paragraph 1	Paragraph 1 has a clearer sentence structure and better readability with the inclusion of a section for important symbols. Both paragraphs are similar in terms of ease of follow, grammar correctness, and lack of spelling errors. The transition between sentences is slightly better in Paragraph 1, contributing to improved coherence.	1
42	epistasis	gpt-3.5-turbo	FALSE	openai_gpt-3.5-turbo	0	42	methods	tie	Both paragraphs exhibit clear sentence structure, correct grammar, and have no spelling errors. While both paragraphs may be challenging for readers unfamiliar with mathematical notation or advanced statistics concepts, they are relatively easy to follow for those with the necessary background. Therefore, it is a tie between the two versions.	0
43	epistasis	gpt-3.5-turbo	FALSE	openai_gpt-3.5-turbo	0	43	methods	Paragraph 1	Paragraph 1 has a slightly better sentence structure with more active voice usage, making it slightly clearer and easier to follow compared to Paragraph A. Both paragraphs are correct in grammar and have no spelling errors, resulting in a tie in those aspects.	1
44	epistasis	gpt-3.5-turbo	FALSE	openai_gpt-3.5-turbo	0	44	methods	Paragraph A	Paragraph A has a slightly clearer sentence structure and is more concise in its presentation of the methodology. Both paragraphs are easy to follow, correct in grammar, and have no spelling errors. However, Paragraph A's phrasing is slightly more straightforward.	-1
45	epistasis	gpt-3.5-turbo	FALSE	openai_gpt-3.5-turbo	0	45	methods	tie	Both Paragraph A and Paragraph 1 exhibit clear sentence structure, are easy to follow, correct in grammar, and have no spelling errors. Therefore, there is no significant difference between the two versions, resulting in a tie.	0
46	epistasis	gpt-3.5-turbo	FALSE	openai_gpt-3.5-turbo	0	46	methods	Paragraph 1	Paragraph 1 excels in all evaluated areas: clear sentence structure, easy to follow, correct grammar, and no spelling errors. Both paragraphs are similar in quality, but Paragraph 1 is slightly better due to its flawless execution.	1
47	epistasis	gpt-3.5-turbo	FALSE	openai_gpt-3.5-turbo	0	47	methods	tie	Both paragraphs exhibit clear sentence structure, are easy to follow, correct in grammar, and have no spelling errors. The quality of writing in both paragraphs is comparable, making it a tie.	0
48	epistasis	gpt-3.5-turbo	FALSE	openai_gpt-3.5-turbo	0	48	methods	tie	Both paragraphs exhibit clear sentence structures, are easy to follow, correct in grammar, and have no spelling errors. There is no significant difference in quality between the two versions.	0
49	epistasis	gpt-3.5-turbo	FALSE	openai_gpt-3.5-turbo	0	49	methods	Paragraph 1	Paragraph 1 excels in having a clear sentence structure, being relatively easy to follow, correct in grammar, and free of spelling errors. While both versions are well-structured, Paragraph 1 stands out for its slightly higher readability and clarity.	1
50	epistasis	gpt-3.5-turbo	FALSE	openai_gpt-3.5-turbo	0	50	methods	tie	Both paragraphs exhibit clear sentence structures, are easy to follow, correct in grammar, and have no spelling errors. The information is presented logically in both versions, and technical terms are used appropriately in each. Therefore, it is a tie between the two paragraphs in terms of quality.	0
51	epistasis	gpt-3.5-turbo	FALSE	openai_gpt-3.5-turbo	0	51	methods	tie	Both paragraphs exhibit a clear sentence structure, are easy to follow, correct in grammar, and have no spelling errors. There are no significant differences between the two versions that would make one stand out as clearly superior to the other.	0
52	epistasis	gpt-3.5-turbo	FALSE	openai_gpt-3.5-turbo	0	52	methods	tie	Both paragraphs exhibit clear sentence structure, are easy to follow, correct in grammar, and have no spelling errors. The quality of writing in both versions is comparable, making it a tie.	0
53	epistasis	gpt-3.5-turbo	FALSE	openai_gpt-3.5-turbo	0	53	methods	tie	Both paragraphs have a clear sentence structure, are easy to follow, correct in grammar, and have no spelling errors. Both effectively communicate the methodology used in the study.	0
54	epistasis	gpt-3.5-turbo	FALSE	openai_gpt-3.5-turbo	0	54	methods	tie	Both paragraphs exhibit clear sentence structure, are easy to follow, correct in grammar, and have no spelling errors. There are no significant differences in quality between the two versions.	0
55	epistasis	gpt-3.5-turbo	FALSE	openai_gpt-3.5-turbo	0	55	methods	tie	Both paragraphs exhibit clear sentence structures, are easy to follow, correct in grammar, and have no spelling errors. Both versions effectively convey the methodology with clarity and precision.	0
56	epistasis	gpt-3.5-turbo	FALSE	openai_gpt-3.5-turbo	0	56	methods	Paragraph 1	Paragraph 1 has a slightly better balance of technical detail and readability compared to Paragraph A. It maintains clear sentence structure, ease of follow, correct grammar, and no spelling errors while presenting the information in a slightly more accessible manner.	1
57	epistasis	gpt-3.5-turbo	FALSE	openai_gpt-3.5-turbo	0	57	methods	tie	Both paragraphs exhibit clear sentence structure, are correct in grammar, and have no spelling errors. However, both lack context or explanation that could make them more accessible to a broader audience, making them equally challenging to follow for readers unfamiliar with the specific tools and approaches mentioned.	0
58	epistasis	gpt-3.5-turbo	FALSE	openai_gpt-3.5-turbo	0	58	methods	tie	Both Paragraph A and Paragraph 1 exhibit clear sentence structure, are easy to follow, correct in grammar, and have no spelling errors. Therefore, it is a tie between the two versions.	0
59	epistasis	gpt-3.5-turbo	FALSE	openai_gpt-3.5-turbo	0	59	methods	Paragraph 1	Paragraph 1 has a clear sentence structure, is easy to follow, correct in grammar, and has no spelling errors. While both paragraphs have similar positive aspects, Paragraph 1 provides a more concise explanation of the statistical method used, making it slightly better overall.	1
60	epistasis	gpt-3.5-turbo	FALSE	openai_gpt-3.5-turbo	0	60	methods	tie	Both paragraphs exhibit clear sentence structure, are easy to follow, correct in grammar, and have no spelling errors. Therefore, both versions are of similar quality, resulting in a tie.	0
61	epistasis	gpt-3.5-turbo	FALSE	openai_gpt-3.5-turbo	0	61	methods	tie	Both paragraphs exhibit clear sentence structure, are easy to follow, correct in grammar, and have no spelling errors. Therefore, there is no significant difference in quality between the two versions.	0
62	epistasis	gpt-3.5-turbo	FALSE	openai_gpt-3.5-turbo	0	62	methods	Paragraph 1	Paragraph 1 has a slightly clearer sentence structure and is marginally easier to follow compared to Paragraph A. Both paragraphs are correct in grammar and free of spelling errors. However, both paragraphs could benefit from breaking down complex concepts into simpler sentences for better comprehension and providing explanations for technical terms and abbreviations.	1
63	epistasis	gpt-3.5-turbo	FALSE	openai_gpt-3.5-turbo	1	0	abstract	tie	Both paragraphs exhibit clear sentence structure, are easy to follow, correct in grammar, and have no spelling errors. There are no significant differences in quality between the two versions.	0
64	epistasis	gpt-3.5-turbo	FALSE	openai_gpt-3.5-turbo	1	1	introduction	Paragraph 1	Paragraph 1 has a clear sentence structure, is easy to follow, correct in grammar, and has no spelling errors. It also provides a more seamless transition between sentences for improved flow and coherence compared to Paragraph A.	1
65	epistasis	gpt-3.5-turbo	FALSE	openai_gpt-3.5-turbo	1	2	introduction	tie	Both paragraphs exhibit clear sentence structures, are easy to follow, have correct grammar, and contain no spelling errors. There is no significant difference in quality between the two versions.	0
66	epistasis	gpt-3.5-turbo	FALSE	openai_gpt-3.5-turbo	1	3	introduction	Paragraph 1	Paragraph 1 is slightly better due to the consistent formatting of in-text citations and the correct italicization of *de novo*. Both paragraphs are clear, easy to follow, grammatically correct, and free of spelling errors.	1
67	epistasis	gpt-3.5-turbo	FALSE	openai_gpt-3.5-turbo	1	4	introduction	Paragraph 1	Both paragraphs exhibit clear sentence structures, are easy to follow, have correct grammar, and contain no spelling errors. However, Paragraph 1 presents the information in a slightly more concise and straightforward manner, making it the slightly better choice.	1
68	epistasis	gpt-3.5-turbo	FALSE	openai_gpt-3.5-turbo	1	5	introduction	Paragraph 1	Paragraph 1 slightly edges out as the best choice due to its slightly clearer sentence structure and smoother flow of information compared to Paragraph A. Both paragraphs are well-structured, easy to follow, correct in grammar, and free from spelling errors, but Paragraph 1 presents the research findings in a slightly more coherent and organized manner.	1
69	epistasis	gpt-3.5-turbo	FALSE	openai_gpt-3.5-turbo	1	6	introduction	Paragraph 1	Both paragraphs have clear sentence structures, are easy to follow, correct in grammar, and have no spelling errors. However, Paragraph 1 slightly edges out as the better choice due to its concise and more straightforward presentation of ideas.	1
70	epistasis	gpt-3.5-turbo	FALSE	openai_gpt-3.5-turbo	1	7	introduction	tie	Both paragraphs exhibit clear sentence structures, are easy to follow, correct in grammar, and have no spelling errors. The quality of writing in both paragraphs is comparable, making it a tie.	0
71	epistasis	gpt-3.5-turbo	FALSE	openai_gpt-3.5-turbo	1	8	results	tie	Both paragraphs have a clear sentence structure, are easy to follow, correct in grammar, and have no spelling errors. There are no significant differences in quality between the two versions.	0
72	epistasis	gpt-3.5-turbo	FALSE	openai_gpt-3.5-turbo	1	9	results	Paragraph 1	Paragraph 1 is slightly better than Paragraph A as it has no spelling errors, making it more polished. Both paragraphs exhibit clear sentence structures, are easy to follow, and are correct in grammar.	1
73	epistasis	gpt-3.5-turbo	FALSE	openai_gpt-3.5-turbo	1	10	results	tie	Both paragraphs exhibit clear sentence structure, are easy to follow, are correct in grammar, and have no spelling errors. There is no significant difference in quality between the two versions.	0
74	epistasis	gpt-3.5-turbo	FALSE	openai_gpt-3.5-turbo	1	11	results	tie	Both paragraphs exhibit clear sentence structures, are easy to follow, correct in grammar, and have no spelling errors. Both effectively communicate the research findings in a concise and understandable manner.	0
75	epistasis	gpt-3.5-turbo	FALSE	openai_gpt-3.5-turbo	1	12	results	Paragraph 1	Both paragraphs have clear sentence structures, are easy to follow, correct in grammar, and have no spelling errors. However, Paragraph 1 is slightly more concise and straightforward in its presentation.	1
76	epistasis	gpt-3.5-turbo	FALSE	openai_gpt-3.5-turbo	1	13	results	Paragraph 1	Paragraph 1 has a slightly simplified and more concise presentation of the information while maintaining a clear sentence structure and being easy to follow. Both paragraphs are correct in grammar and have no spelling errors.	1
77	epistasis	gpt-3.5-turbo	FALSE	openai_gpt-3.5-turbo	1	14	results	Paragraph 1	Paragraph 1 has a slightly clearer sentence structure and a more organized flow of information compared to Paragraph A. Both paragraphs are easy to follow, correct in grammar, and have no spelling errors. Therefore, Paragraph 1 is considered the better version.	1
78	epistasis	gpt-3.5-turbo	FALSE	openai_gpt-3.5-turbo	1	15	results	tie	Both paragraphs have a clear sentence structure, are easy to follow, correct in grammar, and have no spelling errors. There are no significant differences in quality between the two versions, resulting in a tie.	0
79	epistasis	gpt-3.5-turbo	FALSE	openai_gpt-3.5-turbo	1	16	results	tie	Both paragraphs exhibit a clear sentence structure, are easy to follow, correct in grammar, and have no spelling errors. There is no significant difference in quality between the two versions.	0
80	epistasis	gpt-3.5-turbo	FALSE	openai_gpt-3.5-turbo	1	17	results	Paragraph 1	Both paragraphs have clear sentence structures, are easy to follow, correct in grammar, and have no spelling errors. However, Paragraph 1 presents the information in a slightly more concise and direct manner, making it slightly more effective in conveying the research findings.	1
81	epistasis	gpt-3.5-turbo	FALSE	openai_gpt-3.5-turbo	1	18	results	tie	Both paragraphs exhibit clear sentence structure, are easy to follow, correct in grammar, and have no spelling errors. Therefore, there is no significant difference in quality between the two versions, resulting in a tie.	0
82	epistasis	gpt-3.5-turbo	FALSE	openai_gpt-3.5-turbo	1	19	results	tie	Both paragraphs exhibit clear sentence structures, are easy to follow, correct in grammar, and have no spelling errors. The quality of writing in both paragraphs is comparable, making it a tie.	0
83	epistasis	gpt-3.5-turbo	FALSE	openai_gpt-3.5-turbo	1	20	results	tie	Both Paragraph A and Paragraph 1 exhibit clear sentence structures, are easy to follow, are correct in grammar, and have no spelling errors. There is no significant difference in quality between the two paragraphs.	0
84	epistasis	gpt-3.5-turbo	FALSE	openai_gpt-3.5-turbo	1	21	results	Paragraph 1	Both paragraphs have clear sentence structures, are easy to follow, correct in grammar, and have no spelling errors. However, Paragraph 1 has slightly better consistency in formatting the gene names and alleles, which enhances clarity and readability.	1
85	epistasis	gpt-3.5-turbo	FALSE	openai_gpt-3.5-turbo	1	22	discussion	Paragraph A	Paragraph A has a slightly more concise sentence structure and a more direct presentation of research findings compared to Paragraph 1.	-1
86	epistasis	gpt-3.5-turbo	FALSE	openai_gpt-3.5-turbo	1	23	discussion	Paragraph A	Both paragraphs are well-structured, easy to follow, correct in grammar, and free of spelling errors. However, Paragraph A provides a slightly more detailed and nuanced discussion of the research findings, genetic interactions, and implications. It delves deeper into the potential origins of mutator alleles and their impact on fitness, making it slightly more comprehensive than Paragraph 1.	-1
87	epistasis	gpt-3.5-turbo	FALSE	openai_gpt-3.5-turbo	1	24	discussion	Paragraph 1	Paragraph 1 excels in all evaluated areas - clear sentence structure, easy to follow, correct in grammar, and no spelling errors. It presents the information in a more concise and straightforward manner compared to Paragraph A.	1
88	epistasis	gpt-3.5-turbo	FALSE	openai_gpt-3.5-turbo	1	25	discussion	Paragraph 1	Paragraph 1 excels in all evaluated areas - clear sentence structure, easy to follow, correct grammar, and no spelling errors. It effectively conveys the information in a concise and coherent manner.	1
89	epistasis	gpt-3.5-turbo	FALSE	openai_gpt-3.5-turbo	1	26	discussion	Paragraph 1	Both paragraphs exhibit clear sentence structure, are easy to follow, correct in grammar, and have no spelling errors. However, Paragraph 1 slightly edges out Paragraph A in terms of conciseness and clarity of information presentation. Paragraph 1 provides a more streamlined and succinct account of the roles of *Ogg1* and *Mutyh* in the base-excision repair pathway, making it the slightly superio…	1
90	epistasis	gpt-3.5-turbo	FALSE	openai_gpt-3.5-turbo	1	27	discussion	Paragraph A	Paragraph A has a slightly clearer sentence structure and a more concise presentation of information compared to Paragraph 1. Both paragraphs are well-structured, easy to follow, grammatically correct, and free of spelling errors, but Paragraph A edges slightly ahead in clarity and conciseness.	-1
91	epistasis	gpt-3.5-turbo	FALSE	openai_gpt-3.5-turbo	1	28	discussion	tie	Both paragraphs demonstrate high quality in terms of clear sentence structure, ease of follow, correct grammar, and absence of spelling errors. Both paragraphs present the research findings logically and cohesively without any significant differences in quality.	0
92	epistasis	gpt-3.5-turbo	FALSE	openai_gpt-3.5-turbo	1	29	discussion	Paragraph 1	Paragraph 1 is slightly better as it has correct grammar and no spelling errors compared to Paragraph A, which had a minor grammatical issue and a spelling error.	1
93	epistasis	gpt-3.5-turbo	FALSE	openai_gpt-3.5-turbo	1	30	discussion	Paragraph 1	Both paragraphs have a clear sentence structure, are easy to follow, correct in grammar, and have no spelling errors. However, Paragraph 1 slightly improves the readability by breaking down the information into shorter sentences, making it slightly more concise and easier to follow.	1
94	epistasis	gpt-3.5-turbo	FALSE	openai_gpt-3.5-turbo	1	31	discussion	tie	Both Paragraph A and Paragraph 1 exhibit clear sentence structures, are easy to follow, are correct in grammar, and have no spelling errors. Therefore, there is no clear superior paragraph between the two.	0
95	epistasis	gpt-3.5-turbo	FALSE	openai_gpt-3.5-turbo	1	32	discussion	tie	Both paragraphs exhibit clear sentence structures, are easy to follow, correct in grammar, and have no spelling errors. There are no significant differences in quality between the two versions.	0
96	epistasis	gpt-3.5-turbo	FALSE	openai_gpt-3.5-turbo	1	33	discussion	tie	Both paragraphs exhibit high quality in terms of clear sentence structure, ease of following, correct grammar, and absence of spelling errors. The information is presented logically and coherently in both versions, making it challenging to determine a clear superior choice.	0
97	epistasis	gpt-3.5-turbo	FALSE	openai_gpt-3.5-turbo	1	34	discussion	Paragraph 1	Paragraph 1 has a slightly clearer sentence structure and is more concise in its explanation of the benefits of the AMSD approach. Both paragraphs are well-written and easy to follow, but Paragraph 1 presents the information in a slightly more organized and succinct manner.	1
98	epistasis	gpt-3.5-turbo	FALSE	openai_gpt-3.5-turbo	1	35	discussion	tie	Both paragraphs exhibit clear sentence structures, are easy to follow, contain correct grammar, and have no spelling errors. Both versions effectively compare the AMSD method to QTL mapping methods in a coherent manner.	0
99	epistasis	gpt-3.5-turbo	FALSE	openai_gpt-3.5-turbo	1	36	discussion	tie	Both paragraphs demonstrate clear sentence structure, are easy to follow, correct in grammar, and have no spelling errors. Therefore, both paragraphs are of similar quality and it is a tie.	0
100	epistasis	gpt-3.5-turbo	FALSE	openai_gpt-3.5-turbo	1	37	discussion	tie	Both Paragraph A and Paragraph 1 exhibit clear sentence structure, are easy to follow, correct in grammar, and have no spelling errors. Both paragraphs effectively convey the intended information without any significant differences in quality.	0
101	epistasis	gpt-3.5-turbo	FALSE	openai_gpt-3.5-turbo	1	38	discussion	tie	Both paragraphs exhibit clear sentence structures, are easy to follow, have correct grammar, and contain no spelling errors. Therefore, there is no clear superiority of one over the other.	0
102	epistasis	gpt-3.5-turbo	FALSE	openai_gpt-3.5-turbo	1	39	methods	Paragraph A	Paragraph A has a slightly clearer sentence structure and a more concise presentation of information compared to Paragraph 1. Both paragraphs are easy to follow, correct in grammar, and have no spelling errors, but Paragraph A edges out in terms of clarity.	-1
103	epistasis	gpt-3.5-turbo	FALSE	openai_gpt-3.5-turbo	1	40	methods	Paragraph 1	Paragraph 1 is slightly better than Paragraph A as it presents the information in a more organized and structured manner with the use of bullet points, making it easier to follow and comprehend. Additionally, Paragraph 1 does not contain any grammatical errors or issues with clarity, unlike Paragraph A.	1
104	epistasis	gpt-3.5-turbo	FALSE	openai_gpt-3.5-turbo	1	41	methods	tie	Both Paragraph A and Paragraph 1 exhibit clear sentence structure, are easy to follow, are correct in grammar, and have no spelling errors. There is no significant difference in quality between the two versions.	0
105	epistasis	gpt-3.5-turbo	FALSE	openai_gpt-3.5-turbo	1	42	methods	tie	Both paragraphs exhibit clear sentence structures, are easy to follow, correct in grammar, and have no spelling errors. There are no significant differences between the two versions that would warrant selecting one as superior to the other.	0
106	epistasis	gpt-3.5-turbo	FALSE	openai_gpt-3.5-turbo	1	43	methods	Paragraph 1	Paragraph 1 has a slightly better sentence structure with more concise and active voice sentences. Both paragraphs are clear and easy to follow, but the use of active voice in Paragraph 1 enhances clarity. Both paragraphs are correct in grammar and have no spelling errors.	1
107	epistasis	gpt-3.5-turbo	FALSE	openai_gpt-3.5-turbo	1	44	methods	tie	Both paragraphs exhibit clear sentence structure, are easy to follow, correct in grammar, and have no spelling errors. There are no significant differences in quality between the two versions.	0
108	epistasis	gpt-3.5-turbo	FALSE	openai_gpt-3.5-turbo	1	45	methods	tie	Both paragraphs exhibit clear sentence structure, are easy to follow, correct in grammar, and have no spelling errors. Therefore, both versions are of similar quality, resulting in a tie.	0
109	epistasis	gpt-3.5-turbo	FALSE	openai_gpt-3.5-turbo	1	46	methods	tie	Both paragraphs exhibit a clear sentence structure, are correct in grammar, and have no spelling errors. However, they both use technical terminology that may pose challenges for readers not familiar with the field. Both paragraphs could benefit from simplification or additional explanations for improved clarity and ease of understanding for a broader audience.	0
110	epistasis	gpt-3.5-turbo	FALSE	openai_gpt-3.5-turbo	1	47	methods	tie	Both paragraphs exhibit clear sentence structure, are easy to follow, correct in grammar, and have no spelling errors. There are no significant differences in quality between the two versions, resulting in a tie.	0
111	epistasis	gpt-3.5-turbo	FALSE	openai_gpt-3.5-turbo	1	48	methods	Paragraph 1	Paragraph 1 has a slightly clearer sentence structure and smoother flow of ideas compared to Paragraph A. Both paragraphs are well-structured and free from grammar and spelling errors, but Paragraph 1's organization and presentation of information make it slightly more reader-friendly.	1
112	epistasis	gpt-3.5-turbo	FALSE	openai_gpt-3.5-turbo	1	49	methods	tie	Both paragraphs exhibit clear sentence structures, are easy to follow, correct in grammar, and have no spelling errors. Therefore, there is no significant difference in quality between the two versions.	0
113	epistasis	gpt-3.5-turbo	FALSE	openai_gpt-3.5-turbo	1	50	methods	tie	Both paragraphs exhibit clear sentence structures, are easy to follow, correct in grammar, and have no spelling errors. There are no significant differences in quality between the two versions.	0
114	epistasis	gpt-3.5-turbo	FALSE	openai_gpt-3.5-turbo	1	51	methods	tie	Both paragraphs exhibit clear sentence structures, are easy to follow, correct in grammar, and have no spelling errors. The quality of writing in both is comparable, making it a tie.	0
115	epistasis	gpt-3.5-turbo	FALSE	openai_gpt-3.5-turbo	1	52	methods	Paragraph 1	Both paragraphs exhibit similar positive and negative aspects in terms of clear sentence structure, ease of follow, correct grammar, and absence of spelling errors. However, Paragraph 1 slightly edges out Paragraph A due to its correct grammar demonstrated throughout the text, showing a strong command of technical language and terminology.	1
116	epistasis	gpt-3.5-turbo	FALSE	openai_gpt-3.5-turbo	1	53	methods	tie	Both paragraphs exhibit clear sentence structure, are easy to follow, correct in grammar, and have no spelling errors. The quality of writing in both paragraphs is comparable, making it a tie.	0
117	epistasis	gpt-3.5-turbo	FALSE	openai_gpt-3.5-turbo	1	54	methods	Paragraph 1	Paragraph 1 has a clear sentence structure, is easy to follow, is correct in grammar, and has no spelling errors. Both paragraphs contain technical terms, but Paragraph 1 presents the methodology more concisely and with smoother transitions between the steps, enhancing readability and comprehension.	1
118	epistasis	gpt-3.5-turbo	FALSE	openai_gpt-3.5-turbo	1	55	methods	tie	Both paragraphs exhibit clear sentence structure, are easy to follow, correct in grammar, and have no spelling errors. Therefore, it is a tie between the two versions.	0
119	epistasis	gpt-3.5-turbo	FALSE	openai_gpt-3.5-turbo	1	56	methods	tie	Both paragraphs exhibit clear sentence structure, are easy to follow, correct in grammar, and have no spelling errors. The quality of writing in both versions is similar, making it a tie.	0
120	epistasis	gpt-3.5-turbo	FALSE	openai_gpt-3.5-turbo	1	57	methods	Paragraph 1	Paragraph 1 excels in having a clear sentence structure, being easy to follow, correct in grammar, and having no spelling errors. It effectively communicates the methods used in the investigation without any major issues.	1
121	epistasis	gpt-3.5-turbo	FALSE	openai_gpt-3.5-turbo	1	58	methods	tie	Both paragraphs have clear sentence structures, are easy to follow, correct in grammar, and have no spelling errors. Therefore, it is a tie between the two versions.	0
122	epistasis	gpt-3.5-turbo	FALSE	openai_gpt-3.5-turbo	1	59	methods	Paragraph 1	Both paragraphs have clear sentence structures, are easy to follow, correct in grammar, and have no spelling errors. However, Paragraph 1 provides additional information on the Hayley-Knott regression method, which enhances the overall clarity and depth of the description of the methods used in the study.	1
123	epistasis	gpt-3.5-turbo	FALSE	openai_gpt-3.5-turbo	1	60	methods	Paragraph A	Paragraph A has a slightly clearer sentence structure and uses a more concise writing style compared to Paragraph 1. Both paragraphs are well-organized, easy to follow, grammatically correct, and free of spelling errors. However, the use of technical terms and the overall flow in Paragraph A make it slightly superior.	-1
124	epistasis	gpt-3.5-turbo	FALSE	openai_gpt-3.5-turbo	1	61	methods	Paragraph A	Paragraph A has a slightly clearer sentence structure and a more direct presentation of information compared to Paragraph 1. Both paragraphs are easy to follow, correct in grammar, and free of spelling errors. However, Paragraph A's structure flows slightly better and is marginally more concise.	-1
125	epistasis	gpt-3.5-turbo	FALSE	openai_gpt-3.5-turbo	1	62	methods	tie	Both paragraphs demonstrate clear sentence structure, are easy to follow, correct in grammar, and have no spelling errors. Therefore, both versions are of similar quality, resulting in a tie.	0
126	epistasis	gpt-3.5-turbo	FALSE	openai_gpt-3.5-turbo	2	0	abstract	Paragraph A	Paragraph A has a slightly clearer sentence structure and is more concise in its presentation of complex scientific concepts.	-1
127	epistasis	gpt-3.5-turbo	FALSE	openai_gpt-3.5-turbo	2	1	introduction	Paragraph 1	Paragraph 1 slightly edges out Paragraph A with a more concise and straightforward presentation of information. Both paragraphs have clear sentence structures, are easy to follow, correct in grammar, and have no spelling errors. However, Paragraph 1's slightly more concise wording and smoother transitions make it the slightly better choice.	1
128	epistasis	gpt-3.5-turbo	FALSE	openai_gpt-3.5-turbo	2	2	introduction	Paragraph 1	Paragraph 1 demonstrates a slightly clearer and more concise presentation of the information compared to Paragraph A. Both paragraphs are well-structured, easy to follow, grammatically correct, and free of spelling errors. However, Paragraph 1's wording is slightly more streamlined and straightforward, making it slightly more effective in conveying the scientific information.	1
129	epistasis	gpt-3.5-turbo	FALSE	openai_gpt-3.5-turbo	2	3	introduction	Paragraph 1	Paragraph 1 has a slightly better sentence structure and flow of information compared to Paragraph A. Both paragraphs are grammatically correct and free of spelling errors, but Paragraph 1's organization and clarity make it the slightly better choice.	1
130	epistasis	gpt-3.5-turbo	FALSE	openai_gpt-3.5-turbo	2	4	introduction	Paragraph 1	Paragraph 1 excels in having a clear sentence structure, being easy to follow, being correct in grammar, and having no spelling errors. It presents the information in a concise and well-structured manner.	1
131	epistasis	gpt-3.5-turbo	FALSE	openai_gpt-3.5-turbo	2	5	introduction	Paragraph 1	Both paragraphs exhibit clear sentence structure, are easy to follow, correct in grammar, and have no spelling errors. However, Paragraph 1 presents the information in a slightly more concise and coherent manner, making it slightly more reader-friendly.	1
132	epistasis	gpt-3.5-turbo	FALSE	openai_gpt-3.5-turbo	2	6	introduction	tie	Both paragraphs exhibit clear sentence structure, are easy to follow, correct in grammar, and have no spelling errors. Therefore, there is no significant difference in quality between the two versions.	0
133	epistasis	gpt-3.5-turbo	FALSE	openai_gpt-3.5-turbo	2	7	introduction	tie	Both paragraphs exhibit clear sentence structure, are easy to follow, correct in grammar, and have no spelling errors. They effectively introduce the new mutation spectrum association test and highlight the key findings from the study in a coherent and concise manner. As such, there is no clear superiority of one paragraph over the other, resulting in a tie.	0
134	epistasis	gpt-3.5-turbo	FALSE	openai_gpt-3.5-turbo	2	8	results	tie	Both paragraphs exhibit clear sentence structure, are easy to follow, correct in grammar, and have no spelling errors. There are no significant differences in quality between the two versions.	0
135	epistasis	gpt-3.5-turbo	FALSE	openai_gpt-3.5-turbo	2	9	results	tie	Both paragraphs exhibit clear sentence structure, are easy to follow, correct in grammar, and have no spelling errors. The quality of writing in both versions is comparable, making it a tie.	0
136	epistasis	gpt-3.5-turbo	FALSE	openai_gpt-3.5-turbo	2	10	results	Paragraph 1	Paragraph 1 has a slightly clearer sentence structure and is more concise in presenting the methodology and findings. Both paragraphs are easy to follow, correct in grammar, and free of spelling errors. However, Paragraph 1 edges out as the better version.	1
137	epistasis	gpt-3.5-turbo	FALSE	openai_gpt-3.5-turbo	2	11	results	Paragraph 1	Paragraph 1 is slightly better as it has no spelling errors and uses a more concise and straightforward writing style. Both paragraphs have clear sentence structures, are easy to follow, and correct in grammar, but the absence of spelling errors gives Paragraph 1 a slight edge.	1
138	epistasis	gpt-3.5-turbo	FALSE	openai_gpt-3.5-turbo	2	12	results	tie	Both paragraphs demonstrate clear sentence structures, are easy to follow, have correct grammar, and contain no spelling errors. There is no significant difference in quality between the two versions.	0
139	epistasis	gpt-3.5-turbo	FALSE	openai_gpt-3.5-turbo	2	13	results	Paragraph 1	Paragraph 1 has a more concise and clear presentation of the research findings. It is easier to follow and provides the information in a more streamlined manner compared to Paragraph A. Additionally, Paragraph 1 effectively uses abbreviations and maintains a consistent flow throughout the text.	1
140	epistasis	gpt-3.5-turbo	FALSE	openai_gpt-3.5-turbo	2	14	results	tie	Both paragraphs exhibit clear sentence structure, are easy to follow, correct in grammar, and have no spelling errors. Both versions effectively communicate the research findings without significant differences in quality.	0
141	epistasis	gpt-3.5-turbo	FALSE	openai_gpt-3.5-turbo	2	15	results	Paragraph 1	Paragraph 1 has a clearer sentence structure, making it easier to follow. It is grammatically correct with no spelling errors. It presents the information in a more concise and organized manner compared to Paragraph A.	1
142	epistasis	gpt-3.5-turbo	FALSE	openai_gpt-3.5-turbo	2	16	results	Paragraph 1	Paragraph 1 has a slightly improved sentence structure and flow of information compared to Paragraph A, making it slightly easier to follow and understand.	1
143	epistasis	gpt-3.5-turbo	FALSE	openai_gpt-3.5-turbo	2	17	results	tie	Both paragraphs have a clear sentence structure, are easy to follow, correct in grammar, and have no spelling errors. There are no significant differences in quality between the two versions.	0
144	epistasis	gpt-3.5-turbo	FALSE	openai_gpt-3.5-turbo	2	18	results	tie	Both Paragraph A and Paragraph 1 exhibit clear sentence structures, are easy to follow, correct in grammar, and have no spelling errors. Both effectively communicate the methodology and results of the study.	0
145	epistasis	gpt-3.5-turbo	FALSE	openai_gpt-3.5-turbo	2	19	results	tie	Both paragraphs exhibit clear sentence structures, are easy to follow, correct in grammar, and have no spelling errors. There are no significant differences between the two versions that would make one stand out as clearly better than the other.	0
146	epistasis	gpt-3.5-turbo	FALSE	openai_gpt-3.5-turbo	2	20	results	Paragraph 1	Paragraph 1 excels in having a clear sentence structure, being easy to follow, correct in grammar, and having no spelling errors. It presents the information in a well-organized and straightforward manner, making it more accessible to readers.	1
147	epistasis	gpt-3.5-turbo	FALSE	openai_gpt-3.5-turbo	2	21	results	tie	Both paragraphs exhibit clear sentence structure, are easy to follow, correct in grammar, and have no spelling errors. Therefore, there is no significant difference in quality between the two versions.	0
148	epistasis	gpt-3.5-turbo	FALSE	openai_gpt-3.5-turbo	2	22	discussion	Paragraph 1	Both paragraphs exhibit clear sentence structures, are easy to follow, correct in grammar, and have no spelling errors. However, Paragraph 1 presents the information in a slightly more organized and concise manner, making it slightly better overall.	1
149	epistasis	gpt-3.5-turbo	FALSE	openai_gpt-3.5-turbo	2	23	discussion	Paragraph A	Paragraph A has a slightly more concise presentation of ideas and uses a more varied vocabulary compared to Paragraph 1.	-1
150	epistasis	gpt-3.5-turbo	FALSE	openai_gpt-3.5-turbo	2	24	discussion	tie	Both paragraphs exhibit clear sentence structure, are easy to follow, correct in grammar, and have no spelling errors. There is no significant difference in quality between the two versions.	0
151	epistasis	gpt-3.5-turbo	FALSE	openai_gpt-3.5-turbo	2	25	discussion	tie	Both paragraphs exhibit clear sentence structures, are easy to follow, correct in grammar, and have no spelling errors. There are no significant differences in quality between the two versions.	0
152	epistasis	gpt-3.5-turbo	FALSE	openai_gpt-3.5-turbo	2	26	discussion	Paragraph 1	Paragraph 1 slightly edges out Paragraph A in terms of having a clearer sentence structure and being slightly easier to follow. Both paragraphs are correct in grammar, have no spelling errors, and are well-structured, but Paragraph 1 presents the information in a slightly more concise and organized manner.	1
153	epistasis	gpt-3.5-turbo	FALSE	openai_gpt-3.5-turbo	2	27	discussion	Paragraph 1	Paragraph 1 excels in all evaluated areas - clear sentence structure, easy to follow, correct grammar, and no spelling errors. It presents the information effectively and concisely.	1
154	epistasis	gpt-3.5-turbo	FALSE	openai_gpt-3.5-turbo	2	28	discussion	tie	Both paragraphs exhibit clear sentence structures, are easy to follow, correct in grammar, and have no spelling errors. There are no significant differences that make one paragraph better than the other.	0
155	epistasis	gpt-3.5-turbo	FALSE	openai_gpt-3.5-turbo	2	29	discussion	Paragraph 1	Paragraph 1 is slightly better as it is free of spelling errors, while both paragraphs are equally clear in sentence structure, easy to follow, and correct in grammar.	1
156	epistasis	gpt-3.5-turbo	FALSE	openai_gpt-3.5-turbo	2	30	discussion	tie	Both Paragraph A and Paragraph 1 exhibit clear sentence structures, are easy to follow, are correct in grammar, and have no spelling errors. The quality of writing in both paragraphs is comparable, resulting in a tie.	0
157	epistasis	gpt-3.5-turbo	FALSE	openai_gpt-3.5-turbo	2	31	discussion	Paragraph 1	Both paragraphs exhibit clear sentence structures, are easy to follow, correct in grammar, and have no spelling errors. However, Paragraph 1 presents the information in a slightly more concise and organized manner, making it slightly more reader-friendly.	1
158	epistasis	gpt-3.5-turbo	FALSE	openai_gpt-3.5-turbo	2	32	discussion	Paragraph 1	Paragraph 1 excels in having a consistent italicization of the gene names, uses standard punctuation marks for better readability, and presents a more explicit connection between the concepts discussed, enhancing coherence and flow.	1
159	epistasis	gpt-3.5-turbo	FALSE	openai_gpt-3.5-turbo	2	33	discussion	Paragraph 1	Paragraph 1 slightly edges out Paragraph A in terms of clarity of sentence structure and ease of follow. Both paragraphs exhibit correct grammar and lack spelling errors.	1
160	epistasis	gpt-3.5-turbo	FALSE	openai_gpt-3.5-turbo	2	34	discussion	tie	Both paragraphs exhibit clear sentence structure, are easy to follow, correct in grammar, and have no spelling errors. They effectively communicate the benefits of the AMSD approach in a concise and understandable manner. Therefore, it is a tie between the two versions.	0
161	epistasis	gpt-3.5-turbo	FALSE	openai_gpt-3.5-turbo	2	35	discussion	tie	Both paragraphs exhibit clear sentence structures, are easy to follow, correct in grammar, and have no spelling errors. The quality of writing in both paragraphs is comparable, making it a tie.	0
162	epistasis	gpt-3.5-turbo	FALSE	openai_gpt-3.5-turbo	2	36	discussion	Paragraph 1	Both paragraphs exhibit clear sentence structures, are easy to follow, correct in grammar, and have no spelling errors. However, Paragraph 1 slightly edges out as the best choice due to its concise and slightly more streamlined presentation of ideas.	1
163	epistasis	gpt-3.5-turbo	FALSE	openai_gpt-3.5-turbo	2	37	discussion	Paragraph 1	Paragraph 1 excels in all evaluated areas. It has a clear sentence structure, is easy to follow, correct in grammar, and has no spelling errors. While both paragraphs have similar positive aspects, Paragraph 1 slightly outperforms Paragraph A in terms of clarity and coherence.	1
164	epistasis	gpt-3.5-turbo	FALSE	openai_gpt-3.5-turbo	2	38	discussion	tie	Both paragraphs exhibit clear sentence structures, are easy to follow, demonstrate correct grammar, and contain no spelling errors. Each paragraph effectively conveys the information regarding selection pressure on germline mutator alleles and the analysis of mutation spectra to identify genes influencing heritable mutation rates. Therefore, there is no clear superiority of one paragraph over the…	0
165	epistasis	gpt-3.5-turbo	FALSE	openai_gpt-3.5-turbo	2	39	methods	Paragraph A	Paragraph A excels in all evaluated areas: clear sentence structure, easy to follow, correct grammar, and no spelling errors. It provides a concise and coherent description of the BXD resource and its generation process.	-1
166	epistasis	gpt-3.5-turbo	FALSE	openai_gpt-3.5-turbo	2	40	methods	Paragraph A	Paragraph A excels in having a clear sentence structure, being easy to follow, correct in grammar, and free of spelling errors. It presents the information in a straightforward and organized manner, making it more reader-friendly compared to Paragraph 1.	-1
167	epistasis	gpt-3.5-turbo	FALSE	openai_gpt-3.5-turbo	2	41	methods	tie	Both paragraphs exhibit clear sentence structure, are easy to follow, correct in grammar, and have no spelling errors. The quality of writing in both versions is comparable, resulting in a tie.	0
168	epistasis	gpt-3.5-turbo	FALSE	openai_gpt-3.5-turbo	2	42	methods	tie	Both paragraphs exhibit clear sentence structures, are easy to follow, correct in grammar, and have no spelling errors. Both versions effectively communicate the methodology for computing cosine distance between aggregate spectra and its advantages for comparing mutation spectra.	0
169	epistasis	gpt-3.5-turbo	FALSE	openai_gpt-3.5-turbo	2	43	methods	Paragraph 1	Paragraph 1 has a slightly more refined sentence structure with consistent verb tenses and clearer phrasing, making it slightly easier to follow compared to Paragraph A. Both paragraphs are correct in grammar, have no spelling errors, and effectively communicate the methodology. However, Paragraph 1 edges out slightly in terms of clarity and organization.	1
170	epistasis	gpt-3.5-turbo	FALSE	openai_gpt-3.5-turbo	2	44	methods	tie	Both paragraphs exhibit a clear sentence structure, are easy to follow, correct in grammar, and have no spelling errors. There are no significant differences in quality between the two versions.	0
171	epistasis	gpt-3.5-turbo	FALSE	openai_gpt-3.5-turbo	2	45	methods	tie	Both paragraphs exhibit clear sentence structures, are easy to follow, correct in grammar, and contain no spelling errors. The quality of writing in both versions is comparable, making it a tie.	0
172	epistasis	gpt-3.5-turbo	FALSE	openai_gpt-3.5-turbo	2	46	methods	tie	Both paragraphs exhibit clear sentence structures, are easy to follow, correct in grammar, and have no spelling errors. Both versions effectively present the methodology in a systematic and coherent manner without any significant differences in quality.	0
173	epistasis	gpt-3.5-turbo	FALSE	openai_gpt-3.5-turbo	2	47	methods	Paragraph 1	Paragraph 1 is slightly better as it uses a more concise and polished language compared to Paragraph A. Both paragraphs have clear sentence structures, are easy to follow, correct in grammar, and have no spelling errors. However, Paragraph 1's wording is slightly more refined and flows better.	1
174	epistasis	gpt-3.5-turbo	FALSE	openai_gpt-3.5-turbo	2	48	methods	tie	Both paragraphs exhibit clear sentence structures, are easy to follow, have correct grammar, and contain no spelling errors. Therefore, both versions are of similar quality, resulting in a tie.	0
175	epistasis	gpt-3.5-turbo	FALSE	openai_gpt-3.5-turbo	2	49	methods	tie	Both paragraphs exhibit clear sentence structure, are easy to follow, are correct in grammar, and have no spelling errors. The quality of writing in both paragraphs is similar, making it a tie.	0
176	epistasis	gpt-3.5-turbo	FALSE	openai_gpt-3.5-turbo	2	50	methods	Paragraph 1	Paragraph 1 excels in all evaluated areas: clear sentence structure, easy to follow, correct in grammar, and no spelling errors. Both versions are similar in quality, but Paragraph 1 has a slightly clearer and more concise presentation of the genotype simulation process.	1
177	epistasis	gpt-3.5-turbo	FALSE	openai_gpt-3.5-turbo	2	51	methods	Paragraph A	Paragraph A has a slightly clearer sentence structure with more concise wording, making it slightly easier to follow than Paragraph 1. Both paragraphs are correct in grammar and have no spelling errors, but Paragraph A's wording is slightly more straightforward.	-1
178	epistasis	gpt-3.5-turbo	FALSE	openai_gpt-3.5-turbo	2	52	methods	Paragraph 1	Paragraph 1 is slightly better as it maintains a clear sentence structure, correct grammar, and no spelling errors while being equally challenging to follow as Paragraph A.	1
179	epistasis	gpt-3.5-turbo	FALSE	openai_gpt-3.5-turbo	2	53	methods	tie	Both paragraphs exhibit clear sentence structures, are easy to follow, correct in grammar, and have no spelling errors. Both versions effectively communicate the methodology without significant differences in quality.	0
180	epistasis	gpt-3.5-turbo	FALSE	openai_gpt-3.5-turbo	2	54	methods	tie	Both paragraphs exhibit a clear sentence structure, are easy to follow, correct in grammar, and have no spelling errors. There are no significant differences between the two versions that would make one stand out as clearly better than the other.	0
181	epistasis	gpt-3.5-turbo	FALSE	openai_gpt-3.5-turbo	2	55	methods	tie	Both paragraphs exhibit clear sentence structures, are easy to follow, correct in grammar, and have no spelling errors. Both effectively convey the methodological approach of the study.	0
182	epistasis	gpt-3.5-turbo	FALSE	openai_gpt-3.5-turbo	2	56	methods	tie	Both paragraphs exhibit clear sentence structure, are easy to follow, correct in grammar, and have no spelling errors. There are no significant differences in quality between the two versions.	0
183	epistasis	gpt-3.5-turbo	FALSE	openai_gpt-3.5-turbo	2	57	methods	Paragraph 1	Paragraph 1 has a clear sentence structure, is easy to follow, correct in grammar, and has no spelling errors. It presents the information in a concise and straightforward manner, making it more reader-friendly compared to Paragraph A.	1
184	epistasis	gpt-3.5-turbo	FALSE	openai_gpt-3.5-turbo	2	58	methods	Paragraph 1	Both paragraphs exhibit clear sentence structure, are easy to follow, correct in grammar, and have no spelling errors. However, Paragraph 1 has a slightly better flow of information with more concise citations, making it the preferred choice.	1
185	epistasis	gpt-3.5-turbo	FALSE	openai_gpt-3.5-turbo	2	59	methods	Paragraph 1	Both paragraphs have a clear sentence structure, are easy to follow, correct in grammar, and have no spelling errors. However, Paragraph 1 provides additional information about the Hayley-Knott regression method, which enhances the understanding of the methodology used in the study, making it slightly better than Paragraph A.	1
186	epistasis	gpt-3.5-turbo	FALSE	openai_gpt-3.5-turbo	2	60	methods	tie	Both paragraphs have clear sentence structures, are easy to follow, correct in grammar, and have no spelling errors. There are no significant differences in quality between the two versions.	0
187	epistasis	gpt-3.5-turbo	FALSE	openai_gpt-3.5-turbo	2	61	methods	tie	Both paragraphs exhibit clear sentence structure, are easy to follow, correct in grammar, and have no spelling errors. There are no significant differences in quality between the two versions.	0
188	epistasis	gpt-3.5-turbo	FALSE	openai_gpt-3.5-turbo	2	62	methods	Paragraph 1	Paragraph 1 has clearer explanations and is slightly more concise than Paragraph A. It provides a more straightforward description of the methodology, making it easier to follow for readers.	1
189	epistasis	gpt-3.5-turbo	FALSE	openai_gpt-3.5-turbo	3	0	abstract	Paragraph A	Paragraph A has a slightly clearer sentence structure and is more concise while conveying the same information as Paragraph 1. Both paragraphs are equally easy to follow, correct in grammar, and free of spelling errors.	-1
190	epistasis	gpt-3.5-turbo	FALSE	openai_gpt-3.5-turbo	3	1	introduction	Paragraph 1	Paragraph 1 excels in having a clear sentence structure, being easy to follow, correct in grammar, and having no spelling errors. Both paragraphs cover similar content, but Paragraph 1 presents the information in a more reader-friendly and accessible manner.	1
191	epistasis	gpt-3.5-turbo	FALSE	openai_gpt-3.5-turbo	3	2	introduction	tie	Both paragraphs exhibit clear sentence structures, are easy to follow, correct in grammar, and have no spelling errors. There are no significant differences in quality between the two versions, resulting in a tie.	0
192	epistasis	gpt-3.5-turbo	FALSE	openai_gpt-3.5-turbo	3	3	introduction	tie	Both Paragraph A and Paragraph 1 exhibit clear sentence structures, are easy to follow, have correct grammar, and contain no spelling errors. Therefore, there is no significant difference in quality between the two paragraphs.	0
193	epistasis	gpt-3.5-turbo	FALSE	openai_gpt-3.5-turbo	3	4	introduction	tie	Both paragraphs exhibit clear sentence structures, are easy to follow, correct in grammar, and have no spelling errors. Therefore, there is no significant difference in quality between the two versions.	0
194	epistasis	gpt-3.5-turbo	FALSE	openai_gpt-3.5-turbo	3	5	introduction	Paragraph 1	Both paragraphs have clear sentence structures, are easy to follow, correct in grammar, and have no spelling errors. However, Paragraph 1 presents the information in a slightly more organized and concise manner, making it slightly more effective in conveying the message.	1
195	epistasis	gpt-3.5-turbo	FALSE	openai_gpt-3.5-turbo	3	6	introduction	Paragraph 1	Paragraph 1 excels in all evaluated areas, including clear sentence structure, ease of follow, correct grammar, and absence of spelling errors. It presents the information cohesively and logically, making it more reader-friendly compared to Paragraph A.	1
196	epistasis	gpt-3.5-turbo	FALSE	openai_gpt-3.5-turbo	3	7	introduction	tie	Both paragraphs exhibit high quality in terms of sentence structure, clarity, grammar correctness, and absence of spelling errors. They are equally well-written and easy to follow, making it difficult to determine a clear winner between the two.	0
197	epistasis	gpt-3.5-turbo	FALSE	openai_gpt-3.5-turbo	3	8	results	tie	Both paragraphs exhibit clear sentence structures, are easy to follow, correct in grammar, and contain no spelling errors. Both effectively communicate the scientific methodology in a concise and organized manner.	0
198	epistasis	gpt-3.5-turbo	FALSE	openai_gpt-3.5-turbo	3	9	results	tie	Both paragraphs exhibit clear sentence structure, are easy to follow, correct in grammar, and have no spelling errors. While both contain technical terms and acronyms that may hinder comprehension for non-experts, they present the results logically and without major flaws in structure, clarity, grammar, or spelling. The repetition of certain comparisons and the need for acronym definitions are co…	0
199	epistasis	gpt-3.5-turbo	FALSE	openai_gpt-3.5-turbo	3	10	results	tie	Both Paragraph A and Paragraph 1 exhibit clear sentence structures, are easy to follow, are correct in grammar, and have no spelling errors. Both versions effectively convey the research findings without significant differences in quality.	0
200	epistasis	gpt-3.5-turbo	FALSE	openai_gpt-3.5-turbo	3	11	results	tie	Both Paragraph A and Paragraph 1 exhibit high quality in terms of sentence structure, clarity, grammar, and spelling accuracy. They are both well-structured, easy to follow, correct in grammar, and free from spelling errors. Therefore, it is a tie between the two versions.	0
201	epistasis	gpt-3.5-turbo	FALSE	openai_gpt-3.5-turbo	3	12	results	tie	Both paragraphs have a clear sentence structure, are easy to follow, correct in grammar, and have no spelling errors. Both versions effectively communicate the methodology and rationale behind the experiments conducted in the study.	0
202	epistasis	gpt-3.5-turbo	FALSE	openai_gpt-3.5-turbo	3	13	results	tie	Both paragraphs exhibit clear sentence structure, are easy to follow, correct in grammar, and have no spelling errors. There are no significant differences between the two versions that would warrant selecting one over the other.	0
203	epistasis	gpt-3.5-turbo	FALSE	openai_gpt-3.5-turbo	3	14	results	Paragraph 1	Paragraph 1 excels in all evaluated areas: clear sentence structure, easy to follow, correct in grammar, and no spelling errors. It presents information in a logical and coherent manner, making it easier for the reader to understand the main findings and implications of the study.	1
204	epistasis	gpt-3.5-turbo	FALSE	openai_gpt-3.5-turbo	3	15	results	Paragraph 1	Paragraph 1 has a clear sentence structure, is easy to follow, correct in grammar, and has no spelling errors. It effectively conveys the research findings in a concise and coherent manner.	1
205	epistasis	gpt-3.5-turbo	FALSE	openai_gpt-3.5-turbo	3	16	results	tie	Both paragraphs exhibit clear sentence structures, are easy to follow, correct in grammar, and have no spelling errors. There are no significant differences in quality between the two versions.	0
206	epistasis	gpt-3.5-turbo	FALSE	openai_gpt-3.5-turbo	3	17	results	Paragraph 1	Paragraph 1 excels in all evaluated areas - clear sentence structure, easy to follow, correct in grammar, and no spelling errors. It presents the information in a more concise and straightforward manner compared to Paragraph A.	1
207	epistasis	gpt-3.5-turbo	FALSE	openai_gpt-3.5-turbo	3	18	results	Paragraph 1	Paragraph 1 excels in having a clear sentence structure, being easy to follow, correct in grammar, and having no spelling errors. Both paragraphs are well-written, but Paragraph 1 slightly edges out due to its flawless execution across all evaluated areas.	1
208	epistasis	gpt-3.5-turbo	FALSE	openai_gpt-3.5-turbo	3	19	results	tie	Both paragraphs exhibit clear sentence structures, are easy to follow, correct in grammar, and have no spelling errors. Both versions effectively communicate the statistical analysis conducted in the study.	0
209	epistasis	gpt-3.5-turbo	FALSE	openai_gpt-3.5-turbo	3	20	results	tie	Both paragraphs have a clear sentence structure, are easy to follow, correct in grammar, and have no spelling errors. Therefore, there is no significant difference in quality between the two versions.	0
210	epistasis	gpt-3.5-turbo	FALSE	openai_gpt-3.5-turbo	3	21	results	tie	Both paragraphs exhibit clear sentence structure, are easy to follow, correct in grammar, and have no spelling errors. There is no significant difference in quality between the two versions.	0
211	epistasis	gpt-3.5-turbo	FALSE	openai_gpt-3.5-turbo	3	22	discussion	Paragraph A	Paragraph A has a slightly more technical and concise presentation of the information compared to Paragraph 1. While both paragraphs are well-structured, Paragraph A uses more specific scientific terminology and abbreviations, which may enhance clarity for readers familiar with the field.	-1
212	epistasis	gpt-3.5-turbo	FALSE	openai_gpt-3.5-turbo	3	23	discussion	tie	Both paragraphs exhibit clear sentence structures, are easy to follow, correct in grammar, and have no spelling errors. Both versions effectively convey complex scientific concepts in a clear and concise manner.	0
213	epistasis	gpt-3.5-turbo	FALSE	openai_gpt-3.5-turbo	3	24	discussion	tie	Both paragraphs have a clear sentence structure, are easy to follow, correct in grammar, and have no spelling errors. Therefore, there is no significant difference in quality between the two versions.	0
214	epistasis	gpt-3.5-turbo	FALSE	openai_gpt-3.5-turbo	3	25	discussion	tie	Both paragraphs exhibit clear sentence structures, are easy to follow, correct in grammar, and contain no spelling errors. There are no significant differences in quality between the two versions.	0
215	epistasis	gpt-3.5-turbo	FALSE	openai_gpt-3.5-turbo	3	26	discussion	Paragraph 1	Both paragraphs have a clear sentence structure, are easy to follow, have correct grammar, and contain no spelling errors. However, Paragraph 1 is slightly more concise and flows better, making it the better choice between the two.	1
216	epistasis	gpt-3.5-turbo	FALSE	openai_gpt-3.5-turbo	3	27	discussion	tie	Both paragraphs exhibit clear sentence structures, are easy to follow, correct in grammar, and have no spelling errors. Both versions effectively convey the scientific information in a coherent and organized manner.	0
217	epistasis	gpt-3.5-turbo	FALSE	openai_gpt-3.5-turbo	3	28	discussion	Paragraph 1	Paragraph 1 is slightly better than Paragraph A in terms of clarity, readability, grammar, and structure. It presents the information in a more concise and coherent manner, making it easier to follow. Additionally, Paragraph 1 has fewer minor issues compared to Paragraph A, such as the length of sentences and the need for minor clarifications.	1
218	epistasis	gpt-3.5-turbo	FALSE	openai_gpt-3.5-turbo	3	29	discussion	Paragraph 1	Paragraph 1 has a clear sentence structure, is easy to follow, correct in grammar, and has no spelling errors. While both paragraphs are well-written, Paragraph 1 slightly edges out due to its slightly clearer presentation and smoother transition between ideas.	1
219	epistasis	gpt-3.5-turbo	FALSE	openai_gpt-3.5-turbo	3	30	discussion	Paragraph 1	Paragraph 1 is slightly better than Paragraph A as it has no spelling errors, maintains consistent citation format, and provides a slightly clearer presentation of information.	1
220	epistasis	gpt-3.5-turbo	FALSE	openai_gpt-3.5-turbo	3	31	discussion	tie	Both paragraphs exhibit clear sentence structure, are easy to follow, correct in grammar, and have no spelling errors. Both versions effectively communicate the scientific information in a concise and organized manner.	0
221	epistasis	gpt-3.5-turbo	FALSE	openai_gpt-3.5-turbo	3	32	discussion	Paragraph 1	Paragraph 1 is slightly better due to consistent italicization of gene names and a slightly clearer presentation of ideas.	1
222	epistasis	gpt-3.5-turbo	FALSE	openai_gpt-3.5-turbo	3	33	discussion	tie	Both paragraphs demonstrate clear sentence structure, are easy to follow, correct in grammar, and have no spelling errors. They effectively compare the AMSD and QTL mapping approaches in a scientific context without any significant differences in quality.	0
223	epistasis	gpt-3.5-turbo	FALSE	openai_gpt-3.5-turbo	3	34	discussion	tie	Both paragraphs exhibit clear sentence structures, are easy to follow, correct in grammar, and have no spelling errors. Both effectively convey the benefits of the AMSD approach in a concise and understandable manner.	0
224	epistasis	gpt-3.5-turbo	FALSE	openai_gpt-3.5-turbo	3	35	discussion	tie	Both paragraphs exhibit clear sentence structures, are easy to follow, demonstrate correct grammar, and contain no spelling errors. Both versions effectively compare the AMSD method to QTL mapping, using appropriate technical terms and logical flow.	0
225	epistasis	gpt-3.5-turbo	FALSE	openai_gpt-3.5-turbo	3	36	discussion	tie	Both paragraphs exhibit clear sentence structures, are easy to follow, have correct grammar, and contain no spelling errors. They are of similar quality and do not have significant differences that would make one stand out as better than the other.	0
226	epistasis	gpt-3.5-turbo	FALSE	openai_gpt-3.5-turbo	3	37	discussion	tie	Both paragraphs demonstrate clear sentence structure, are easy to follow, correct in grammar, and have no spelling errors. There are no significant differences in quality between the two versions.	0
227	epistasis	gpt-3.5-turbo	FALSE	openai_gpt-3.5-turbo	3	38	discussion	tie	Both paragraphs exhibit clear sentence structures, are easy to follow, correct in grammar, and have no spelling errors. There are no significant differences between the two versions in terms of quality.	0
228	epistasis	gpt-3.5-turbo	FALSE	openai_gpt-3.5-turbo	3	39	methods	Paragraph A	Paragraph A has a clearer sentence structure, correct grammar, and no spelling errors compared to Paragraph 1. Although both paragraphs are similar in content and ease of follow, the clarity and correctness of Paragraph A give it a slight edge.	-1
229	epistasis	gpt-3.5-turbo	FALSE	openai_gpt-3.5-turbo	3	40	methods	Paragraph 1	Paragraph 1 is slightly better due to the clearer presentation of the criteria in a list format, which enhances readability.	1
230	epistasis	gpt-3.5-turbo	FALSE	openai_gpt-3.5-turbo	3	41	methods	tie	Both paragraphs exhibit clear sentence structures, are easy to follow, correct in grammar, and have no spelling errors. The quality of writing in both versions is comparable, making it a tie.	0
231	epistasis	gpt-3.5-turbo	FALSE	openai_gpt-3.5-turbo	3	42	methods	Paragraph 1	Paragraph 1 excels in all evaluated areas: clear sentence structure, ease of follow, correct grammar, and no spelling errors. It effectively explains the concept of cosine distance and its application in comparing mutation spectra in a coherent and understandable manner. The paragraph is well-structured, grammatically correct, and free of spelling errors, making it more accessible to readers with…	1
232	epistasis	gpt-3.5-turbo	FALSE	openai_gpt-3.5-turbo	3	43	methods	Paragraph 1	Paragraph 1 slightly edges out Paragraph A in terms of clarity and grammar. While both paragraphs are well-structured and free of spelling errors, Paragraph 1 exhibits better tense consistency and subject-verb agreement, making it the slightly superior choice.	1
233	epistasis	gpt-3.5-turbo	FALSE	openai_gpt-3.5-turbo	3	44	methods	tie	Both paragraphs exhibit clear sentence structure, are easy to follow, correct in grammar, and have no spelling errors. There are no significant differences in quality between the two versions.	0
234	epistasis	gpt-3.5-turbo	FALSE	openai_gpt-3.5-turbo	3	45	methods	tie	Both paragraphs exhibit clear sentence structures, are easy to follow, correct in grammar, and have no spelling errors. Therefore, there is no significant difference in quality between the two versions, resulting in a tie.	0
235	epistasis	gpt-3.5-turbo	FALSE	openai_gpt-3.5-turbo	3	46	methods	tie	Both paragraphs have a clear sentence structure, are easy to follow, correct in grammar, and have no spelling errors. There is no significant difference in quality between the two versions, resulting in a tie.	0
236	epistasis	gpt-3.5-turbo	FALSE	openai_gpt-3.5-turbo	3	47	methods	tie	Both paragraphs exhibit clear sentence structures, are easy to follow, are correct in grammar, and have no spelling errors. There are no significant differences in quality between the two versions.	0
237	epistasis	gpt-3.5-turbo	FALSE	openai_gpt-3.5-turbo	3	48	methods	Paragraph 1	Paragraph 1 is slightly better due to the correct formatting of the reference citations and the absence of spelling errors.	1
238	epistasis	gpt-3.5-turbo	FALSE	openai_gpt-3.5-turbo	3	49	methods	tie	Both paragraphs exhibit clear sentence structures, are easy to follow, have correct grammar, and contain no spelling errors. There are no significant differences that would make one paragraph better than the other.	0
239	epistasis	gpt-3.5-turbo	FALSE	openai_gpt-3.5-turbo	3	50	methods	Paragraph 1	Paragraph 1 has a slightly clearer sentence structure and is easier to follow compared to Paragraph A. Both paragraphs are correct in grammar and have no spelling errors. However, Paragraph 1's slightly improved clarity gives it the edge in this evaluation.	1
240	epistasis	gpt-3.5-turbo	FALSE	openai_gpt-3.5-turbo	3	51	methods	tie	Both paragraphs exhibit clear sentence structures, are easy to follow, correct in grammar, and have no spelling errors. Therefore, there is no clear superior version between the two.	0
241	epistasis	gpt-3.5-turbo	FALSE	openai_gpt-3.5-turbo	3	52	methods	tie	Both paragraphs exhibit clear sentence structures, are easy to follow, correct in grammar, and have no spelling errors. They both effectively convey the assumptions and procedures in a logical and coherent manner.	0
242	epistasis	gpt-3.5-turbo	FALSE	openai_gpt-3.5-turbo	3	53	methods	Paragraph 1	Paragraph 1 excels in having a clear sentence structure, being easy to follow, being correct in grammar, and having no spelling errors. It effectively explains the methodology step by step, making it more reader-friendly compared to Paragraph A.	1
243	epistasis	gpt-3.5-turbo	FALSE	openai_gpt-3.5-turbo	3	54	methods	Paragraph 1	Both paragraphs exhibit clear sentence structures, are easy to follow, correct in grammar, and have no spelling errors. However, Paragraph 1 has a more polished and refined presentation of the methodology, with slightly better phrasing and referencing format. Therefore, Paragraph 1 is considered slightly better in terms of overall quality.	1
244	epistasis	gpt-3.5-turbo	FALSE	openai_gpt-3.5-turbo	3	55	methods	Paragraph 1	Paragraph 1 is slightly better as it has no spelling errors, while Paragraph A contains a few spelling errors. Both paragraphs have clear sentence structures, are easy to follow, and are correct in grammar.	1
245	epistasis	gpt-3.5-turbo	FALSE	openai_gpt-3.5-turbo	3	56	methods	Paragraph 1	Paragraph 1 has a clearer sentence structure, is easier to follow, correct in grammar, and has no spelling errors compared to Paragraph A. Although both paragraphs contain technical details, Paragraph 1 presents them in a slightly more organized and concise manner, making it slightly better overall.	1
246	epistasis	gpt-3.5-turbo	FALSE	openai_gpt-3.5-turbo	3	57	methods	tie	Both paragraphs exhibit clear sentence structure, correct grammar, and no spelling errors. However, they both lack clarity in terms of being easy to follow for readers unfamiliar with the specific tools and methods mentioned. Therefore, it is a tie between the two versions.	0
247	epistasis	gpt-3.5-turbo	FALSE	openai_gpt-3.5-turbo	3	58	methods	tie	Both paragraphs exhibit a clear sentence structure, are easy to follow, correct in grammar, and have no spelling errors. There is no significant difference in quality between the two versions.	0
248	epistasis	gpt-3.5-turbo	FALSE	openai_gpt-3.5-turbo	3	59	methods	Paragraph 1	Paragraph 1 has a slightly better structure and clarity in explaining the methodology. It provides additional information about the Hayley-Knott regression method, enhancing the overall understanding of the process.	1
249	epistasis	gpt-3.5-turbo	FALSE	openai_gpt-3.5-turbo	3	60	methods	tie	Both paragraphs exhibit clear sentence structure, are easy to follow, correct in grammar, and have no spelling errors. They effectively communicate the methodology used in the study without significant differences in quality.	0
250	epistasis	gpt-3.5-turbo	FALSE	openai_gpt-3.5-turbo	3	61	methods	tie	Both paragraphs have a clear sentence structure, are easy to follow, correct in grammar, and have no spelling errors. Therefore, both versions are of similar quality and it is a tie.	0
251	epistasis	gpt-3.5-turbo	FALSE	openai_gpt-3.5-turbo	3	62	methods	Paragraph 1	Paragraph 1 has a slightly clearer sentence structure and provides a more concise and coherent explanation of the variables and their relationships. Both paragraphs are well-structured, easy to follow, grammatically correct, and free of spelling errors, but Paragraph 1 edges out due to its slightly improved clarity and coherence.	1
252	epistasis	gpt-3.5-turbo	FALSE	openai_gpt-3.5-turbo	4	0	abstract	tie	Both paragraphs have a clear sentence structure, are easy to follow, correct in grammar, and have no spelling errors. Both versions are of similar quality and effectively convey the scientific information.	0
253	epistasis	gpt-3.5-turbo	FALSE	openai_gpt-3.5-turbo	4	1	introduction	tie	Both paragraphs exhibit clear sentence structure, are easy to follow, correct in grammar, and have no spelling errors. Therefore, there is no clear superior between the two versions.	0
254	epistasis	gpt-3.5-turbo	FALSE	openai_gpt-3.5-turbo	4	2	introduction	Paragraph 1	Paragraph 1 excels in all aspects evaluated - clear sentence structure, easy to follow, correct in grammar, and no spelling errors. It is well-written, easy to understand, and free of errors.	1
255	epistasis	gpt-3.5-turbo	FALSE	openai_gpt-3.5-turbo	4	3	introduction	Paragraph 1	Paragraph 1 has a slightly more organized structure with clearer transitions between the different studies and findings. The use of specific author names and years in citations enhances the clarity of the information presented.	1
256	epistasis	gpt-3.5-turbo	FALSE	openai_gpt-3.5-turbo	4	4	introduction	Paragraph 1	Paragraph 1 excels in having a clear sentence structure, being easy to follow, correct in grammar, and free of spelling errors. While both paragraphs are well-written, Paragraph 1's concise and straightforward presentation of the information edges out Paragraph A.	1
257	epistasis	gpt-3.5-turbo	FALSE	openai_gpt-3.5-turbo	4	5	introduction	Paragraph 1	Paragraph 1 slightly edges out Paragraph A with a more cohesive and fluid presentation of information. Both paragraphs are well-structured, easy to follow, correct in grammar, and free of spelling errors. However, Paragraph 1 excels in providing a smoother transition between ideas and a slightly clearer explanation of the scientific concepts discussed.	1
258	epistasis	gpt-3.5-turbo	FALSE	openai_gpt-3.5-turbo	4	6	introduction	Paragraph 1	Paragraph 1 slightly edges out Paragraph A in terms of clarity and ease of follow. While both paragraphs are well-structured and grammatically correct, Paragraph 1 presents the information in a slightly more organized and coherent manner, making it slightly easier to follow.	1
259	epistasis	gpt-3.5-turbo	FALSE	openai_gpt-3.5-turbo	4	7	introduction	Paragraph 1	Paragraph 1 is slightly better as it presents the information in a more simplified and easier-to-follow manner compared to Paragraph A. Both paragraphs have clear sentence structures, correct grammar, and no spelling errors, but Paragraph 1's use of language makes it slightly more accessible to a broader audience.	1
260	epistasis	gpt-3.5-turbo	FALSE	openai_gpt-3.5-turbo	4	8	results	tie	Both Paragraph A and Paragraph 1 exhibit clear sentence structures, are easy to follow, correct in grammar, and have no spelling errors. Therefore, there is no significant difference in quality between the two paragraphs.	0
261	epistasis	gpt-3.5-turbo	FALSE	openai_gpt-3.5-turbo	4	9	results	tie	Both paragraphs exhibit clear sentence structure, are easy to follow, correct in grammar, and have no spelling errors. There are no significant differences in quality between the two versions, resulting in a tie.	0
262	epistasis	gpt-3.5-turbo	FALSE	openai_gpt-3.5-turbo	4	10	results	tie	Both paragraphs exhibit clear sentence structure, are easy to follow, correct in grammar, and have no spelling errors. Therefore, there is no significant difference in quality between the two versions, resulting in a tie.	0
263	epistasis	gpt-3.5-turbo	FALSE	openai_gpt-3.5-turbo	4	11	results	Paragraph 1	Paragraph 1 has a slightly clearer sentence structure and is more concise while conveying the same information as Paragraph A. Both paragraphs are easy to follow, correct in grammar, and have no spelling errors.	1
264	epistasis	gpt-3.5-turbo	FALSE	openai_gpt-3.5-turbo	4	12	results	tie	Both paragraphs exhibit clear sentence structures, are easy to follow, correct in grammar, and have no spelling errors. They both effectively present the methodology and rationale in a logical sequence. Therefore, it is a tie between the two versions.	0
265	epistasis	gpt-3.5-turbo	FALSE	openai_gpt-3.5-turbo	4	13	results	Paragraph 1	Paragraph 1 excels in having a clear sentence structure, being easy to follow, correct in grammar, and having no spelling errors. It presents the information in a concise and coherent manner, making it more reader-friendly compared to Paragraph A.	1
266	epistasis	gpt-3.5-turbo	FALSE	openai_gpt-3.5-turbo	4	14	results	Paragraph 1	Paragraph 1 excels in having a clear sentence structure, being easy to follow, correct in grammar, and having no spelling errors. While both paragraphs lack detailed explanations for non-experts, Paragraph 1 slightly edges out Paragraph A in terms of clarity and conciseness.	1
267	epistasis	gpt-3.5-turbo	FALSE	openai_gpt-3.5-turbo	4	15	results	Paragraph 1	Paragraph 1 excels in all evaluated areas, including clear sentence structure, ease of follow, correct grammar, and absence of spelling errors. Both paragraphs are well-structured, but Paragraph 1 stands out for its flawless execution.	1
268	epistasis	gpt-3.5-turbo	FALSE	openai_gpt-3.5-turbo	4	16	results	Paragraph 1	Paragraph 1 excels in having a clear sentence structure, being easy to follow, correct in grammar, and having no spelling errors. While both paragraphs are well-written, Paragraph 1 slightly outperforms Paragraph A in terms of clarity and precision in language use.	1
269	epistasis	gpt-3.5-turbo	FALSE	openai_gpt-3.5-turbo	4	17	results	tie	Both paragraphs exhibit clear sentence structure, are easy to follow, correct in grammar, and have no spelling errors. The quality of writing in both versions is similar, making it a tie.	0
270	epistasis	gpt-3.5-turbo	FALSE	openai_gpt-3.5-turbo	4	18	results	tie	Both paragraphs exhibit clear sentence structure, are easy to follow, correct in grammar, and have no spelling errors. There are no significant differences that would indicate one as superior to the other.	0
271	epistasis	gpt-3.5-turbo	FALSE	openai_gpt-3.5-turbo	4	19	results	tie	Both paragraphs exhibit clear sentence structures, are easy to follow, correct in grammar, and have no spelling errors. Both effectively convey the statistical analysis conducted in the study without any significant differences in quality.	0
272	epistasis	gpt-3.5-turbo	FALSE	openai_gpt-3.5-turbo	4	20	results	tie	Both paragraphs exhibit clear sentence structure, are easy to follow, correct in grammar, and have no spelling errors. There are no significant differences in quality between the two versions.	0
273	epistasis	gpt-3.5-turbo	FALSE	openai_gpt-3.5-turbo	4	21	results	tie	Both paragraphs have a clear sentence structure, are easy to follow, correct in grammar, and have no spelling errors. Both versions effectively convey the results of the study without significant differences in quality.	0
274	epistasis	gpt-3.5-turbo	FALSE	openai_gpt-3.5-turbo	4	22	discussion	Paragraph 1	Paragraph 1 has a slightly clearer sentence structure and uses simpler language without compromising the scientific content. Both paragraphs are easy to follow, correct in grammar, and free of spelling errors. Therefore, Paragraph 1 is chosen as the best.	1
275	epistasis	gpt-3.5-turbo	FALSE	openai_gpt-3.5-turbo	4	23	discussion	tie	Both paragraphs have clear sentence structures, are easy to follow, correct in grammar, and have no spelling errors. There are no significant differences in quality between the two versions.	0
276	epistasis	gpt-3.5-turbo	FALSE	openai_gpt-3.5-turbo	4	24	discussion	Paragraph A	Paragraph A has a slightly more concise and coherent presentation of the information regarding the genes involved in DNA repair overlapping with the C>A mutator locus on chromosome 6. It maintains a consistent level of detail and clarity throughout the paragraph.	-1
277	epistasis	gpt-3.5-turbo	FALSE	openai_gpt-3.5-turbo	4	25	discussion	tie	Both paragraphs exhibit a clear sentence structure, are easy to follow, correct in grammar, and have no spelling errors. There are no significant differences in quality between the two versions, making it a tie.	0
278	epistasis	gpt-3.5-turbo	FALSE	openai_gpt-3.5-turbo	4	26	discussion	Paragraph 1	Paragraph 1 excels in all evaluated areas: clear sentence structure, easy to follow, correct in grammar, and no spelling errors. While both paragraphs are well-structured and error-free, Paragraph 1 presents the information in a slightly more concise and straightforward manner.	1
279	epistasis	gpt-3.5-turbo	FALSE	openai_gpt-3.5-turbo	4	27	discussion	tie	Both paragraphs exhibit clear sentence structure, are easy to follow, correct in grammar, and have no spelling errors. There are no significant differences in quality between the two versions.	0
280	epistasis	gpt-3.5-turbo	FALSE	openai_gpt-3.5-turbo	4	28	discussion	Paragraph 1	Paragraph 1 has a slightly better structure with clearer transitions between the different concepts presented. Both paragraphs have similar positive and negative aspects, but Paragraph 1 is slightly easier to follow due to a more coherent flow of information.	1
281	epistasis	gpt-3.5-turbo	FALSE	openai_gpt-3.5-turbo	4	29	discussion	tie	Both Paragraph A and Paragraph 1 exhibit clear sentence structure, are easy to follow, are correct in grammar, and have no spelling errors. There is no significant difference in quality between the two paragraphs.	0
282	epistasis	gpt-3.5-turbo	FALSE	openai_gpt-3.5-turbo	4	30	discussion	Paragraph 1	Paragraph 1 has a slightly clearer sentence structure and provides information in a more concise and straightforward manner compared to Paragraph A.	1
283	epistasis	gpt-3.5-turbo	FALSE	openai_gpt-3.5-turbo	4	31	discussion	Paragraph 1	Both paragraphs have clear sentence structures, are easy to follow, correct in grammar, and have no spelling errors. However, Paragraph 1 slightly edges out as it presents the information in a slightly more concise and cohesive manner.	1
284	epistasis	gpt-3.5-turbo	FALSE	openai_gpt-3.5-turbo	4	32	discussion	Paragraph 1	Both paragraphs have a clear sentence structure and are easy to follow. However, Paragraph 1 is correct in grammar and has no spelling errors, while Paragraph A contains some grammatical errors and a spelling mistake. Therefore, Paragraph 1 is considered better in terms of grammar and spelling accuracy.	1
285	epistasis	gpt-3.5-turbo	FALSE	openai_gpt-3.5-turbo	4	33	discussion	tie	Both paragraphs exhibit clear sentence structures, are easy to follow, correct in grammar, and have no spelling errors. There are no significant differences in quality between the two versions.	0
286	epistasis	gpt-3.5-turbo	FALSE	openai_gpt-3.5-turbo	4	34	discussion	tie	Both paragraphs exhibit clear sentence structures, are easy to follow, have correct grammar, and contain no spelling errors. They effectively convey the benefits of the AMSD approach in a logical and coherent manner. Therefore, it is a tie between the two versions.	0
287	epistasis	gpt-3.5-turbo	FALSE	openai_gpt-3.5-turbo	4	35	discussion	Paragraph 1	Paragraph 1 slightly edges out Paragraph A in terms of sentence structure and flow. Both paragraphs are well-structured, easy to follow, grammatically correct, and free of spelling errors. However, Paragraph 1 presents the information in a slightly more organized and coherent manner.	1
288	epistasis	gpt-3.5-turbo	FALSE	openai_gpt-3.5-turbo	4	36	discussion	tie	Both paragraphs demonstrate clear sentence structure, are easy to follow, correct in grammar, and have no spelling errors. Both versions effectively convey the main points without significant differences in quality.	0
289	epistasis	gpt-3.5-turbo	FALSE	openai_gpt-3.5-turbo	4	37	discussion	Paragraph 1	Paragraph 1 has a slightly better balance between technical detail and readability. It maintains a clear sentence structure, is relatively easy to follow, correct in grammar, and has no spelling errors. While both paragraphs are well-written, Paragraph 1 provides a bit more clarity and coherence in conveying the information.	1
290	epistasis	gpt-3.5-turbo	FALSE	openai_gpt-3.5-turbo	4	38	discussion	tie	Both paragraphs exhibit clear sentence structures, are easy to follow, correct in grammar, and have no spelling errors. There is no significant difference in quality between the two versions.	0
291	epistasis	gpt-3.5-turbo	FALSE	openai_gpt-3.5-turbo	4	39	methods	Paragraph A	Paragraph A has a clearer sentence structure, is easier to follow, and has no spelling errors. Despite both paragraphs having some similar issues, Paragraph A slightly edges out in clarity and correctness.	-1
292	epistasis	gpt-3.5-turbo	FALSE	openai_gpt-3.5-turbo	4	40	methods	Paragraph A	Paragraph A has a clearer sentence structure and is slightly easier to follow compared to Paragraph 1. Both paragraphs are correct in grammar and have no spelling errors, but the slight advantage in clarity gives Paragraph A the edge.	-1
293	epistasis	gpt-3.5-turbo	FALSE	openai_gpt-3.5-turbo	4	41	methods	tie	Both Paragraph A and Paragraph 1 exhibit clear sentence structures, are easy to follow, correct in grammar, and have no spelling errors. There are no significant differences between the two versions in terms of these criteria, making it a tie.	0
294	epistasis	gpt-3.5-turbo	FALSE	openai_gpt-3.5-turbo	4	42	methods	tie	Both paragraphs exhibit clear sentence structures, are easy to follow, demonstrate correct grammar, and contain no spelling errors. The quality of writing in both versions is comparable, resulting in a tie.	0
295	epistasis	gpt-3.5-turbo	FALSE	openai_gpt-3.5-turbo	4	43	methods	tie	Both paragraphs exhibit clear sentence structure, are easy to follow, correct in grammar, and have no spelling errors. The quality of writing in both paragraphs is comparable, making it a tie.	0
296	epistasis	gpt-3.5-turbo	FALSE	openai_gpt-3.5-turbo	4	44	methods	Paragraph 1	Paragraph 1 has a clear sentence structure, is easy to follow, correct in grammar, and has no spelling errors. While both paragraphs have similar technical content, Paragraph 1 slightly edges out due to its more consistent citation format and smoother transition between methodology explanation and limitations discussion.	1
297	epistasis	gpt-3.5-turbo	FALSE	openai_gpt-3.5-turbo	4	45	methods	tie	Both paragraphs exhibit clear sentence structure, are easy to follow, correct in grammar, and have no spelling errors. Therefore, it is a tie between the two versions.	0
298	epistasis	gpt-3.5-turbo	FALSE	openai_gpt-3.5-turbo	4	46	methods	tie	Both paragraphs exhibit clear sentence structure, are easy to follow, correct in grammar, and have no spelling errors. The quality of writing in both versions is comparable, making it a tie.	0
299	epistasis	gpt-3.5-turbo	FALSE	openai_gpt-3.5-turbo	4	47	methods	tie	Both paragraphs exhibit clear sentence structures, are easy to follow, correct in grammar, and contain no spelling errors. There are no significant differences in quality between the two versions.	0
300	epistasis	gpt-3.5-turbo	FALSE	openai_gpt-3.5-turbo	4	48	methods	Paragraph 1	Both paragraphs exhibit clear sentence structure, are easy to follow, correct in grammar, and have no spelling errors. However, Paragraph 1 slightly edges out Paragraph A in terms of clarity and conciseness in presenting information about the breeding epochs and the resulting BXD family.	1
301	epistasis	gpt-3.5-turbo	FALSE	openai_gpt-3.5-turbo	4	49	methods	tie	Both paragraphs exhibit clear sentence structure, are easy to follow, correct in grammar, and have no spelling errors. Therefore, there is no clear superiority between the two versions, resulting in a tie.	0
302	epistasis	gpt-3.5-turbo	FALSE	openai_gpt-3.5-turbo	4	50	methods	tie	Both paragraphs have clear sentence structures, are easy to follow, correct in grammar, and have no spelling errors. There are no significant differences in quality between the two versions.	0
303	epistasis	gpt-3.5-turbo	FALSE	openai_gpt-3.5-turbo	4	51	methods	tie	Both paragraphs exhibit clear sentence structure, are easy to follow, correct in grammar, and have no spelling errors. There are no significant differences in quality between the two versions.	0
304	epistasis	gpt-3.5-turbo	FALSE	openai_gpt-3.5-turbo	4	52	methods	Paragraph 1	Paragraph 1 is slightly better due to the absence of mathematical symbols within the text, making it easier to follow for readers who might not be familiar with those symbols. Both paragraphs have clear sentence structures, are easy to follow, correct in grammar, and have no spelling errors.	1
305	epistasis	gpt-3.5-turbo	FALSE	openai_gpt-3.5-turbo	4	53	methods	tie	Both paragraphs exhibit clear sentence structure, are easy to follow, correct in grammar, and have no spelling errors. There is no significant difference in quality between the two versions.	0
306	epistasis	gpt-3.5-turbo	FALSE	openai_gpt-3.5-turbo	4	54	methods	Paragraph 1	Paragraph 1 has a clearer sentence structure, is easier to follow, is correct in grammar, and has no spelling errors compared to Paragraph A.	1
307	epistasis	gpt-3.5-turbo	FALSE	openai_gpt-3.5-turbo	4	55	methods	tie	Both Paragraph A and Paragraph 1 exhibit clear sentence structure, are easy to follow, correct in grammar, and have no spelling errors. There is no significant difference in quality between the two paragraphs.	0
308	epistasis	gpt-3.5-turbo	FALSE	openai_gpt-3.5-turbo	4	56	methods	Paragraph 1	Paragraph 1 excels in having a clear sentence structure, being easy to follow, correct in grammar, and having no spelling errors. While both paragraphs convey similar scientific information, Paragraph 1 is slightly more refined in terms of readability and technical accuracy.	1
309	epistasis	gpt-3.5-turbo	FALSE	openai_gpt-3.5-turbo	4	57	methods	tie	Both paragraphs have clear sentence structures and are easy to follow. Both paragraphs are correct in grammar and have no spelling errors. However, they both lack a clear transition between different steps of the methodology and could benefit from more explicit connections between the different tools and methods used. Additionally, both paragraphs do not provide a rationale for the specific metho…	0
310	epistasis	gpt-3.5-turbo	FALSE	openai_gpt-3.5-turbo	4	58	methods	tie	Both paragraphs exhibit clear sentence structure, are easy to follow, correct in grammar, and have no spelling errors. Therefore, there is no significant difference in quality between the two versions.	0
311	epistasis	gpt-3.5-turbo	FALSE	openai_gpt-3.5-turbo	4	59	methods	Paragraph A	Paragraph A excels in having a clear sentence structure, being easy to follow, correct in grammar, and having no spelling errors. It effectively presents the methodology in a concise and coherent manner. While both paragraphs are well-written, Paragraph A stands out for its clarity and precision.	-1
312	epistasis	gpt-3.5-turbo	FALSE	openai_gpt-3.5-turbo	4	60	methods	Paragraph 1	Paragraph 1 is slightly better due to maintaining consistency in reference citation format and having fewer minor issues overall.	1
313	epistasis	gpt-3.5-turbo	FALSE	openai_gpt-3.5-turbo	4	61	methods	tie	Both paragraphs exhibit clear sentence structures, are easy to follow, have correct grammar, and contain no spelling errors. Therefore, there is no significant difference in quality between the two versions, resulting in a tie.	0
314	epistasis	gpt-3.5-turbo	FALSE	openai_gpt-3.5-turbo	4	62	methods	tie	Both paragraphs exhibit clear sentence structures, are easy to follow, have correct grammar, and contain no spelling errors. The quality of writing in both versions is comparable, making it a tie.	0
315	phenoplier	gpt-3.5-turbo	FALSE	openai_gpt-3.5-turbo	0	0	abstract	Paragraph A	Paragraph A has a slightly more detailed explanation of the computational approach PhenoPLIER and its applications, providing a comprehensive overview of the research. It also introduces the topic in a more structured manner.	-1
316	phenoplier	gpt-3.5-turbo	FALSE	openai_gpt-3.5-turbo	0	1	introduction	Paragraph 1	Paragraph 1 has a clear sentence structure, is easy to follow, correct in grammar, and has no spelling errors. It effectively conveys the information in a concise and coherent manner.	1
317	phenoplier	gpt-3.5-turbo	FALSE	openai_gpt-3.5-turbo	0	2	introduction	Paragraph 1	Paragraph 1 demonstrates slightly better readability and coherence compared to Paragraph A. It has a more straightforward presentation of concepts and smoother transitions between ideas.	1
318	phenoplier	gpt-3.5-turbo	FALSE	openai_gpt-3.5-turbo	0	3	introduction	tie	Both paragraphs demonstrate a high level of quality in terms of sentence structure, coherence, grammar, and spelling accuracy. There are no significant differences between the two versions that would warrant selecting one over the other.	0
319	phenoplier	gpt-3.5-turbo	FALSE	openai_gpt-3.5-turbo	0	4	introduction	Paragraph 1	Paragraph 1 has a slightly better structure with smoother transitions between points, making it marginally easier to follow. While both paragraphs have similar positive and negative aspects, Paragraph 1's organization of information is slightly more coherent.	1
320	phenoplier	gpt-3.5-turbo	FALSE	openai_gpt-3.5-turbo	0	5	results	Paragraph A	Paragraph A has a slightly more detailed explanation of the computational framework, providing additional context and clarity compared to Paragraph 1.	-1
321	phenoplier	gpt-3.5-turbo	FALSE	openai_gpt-3.5-turbo	0	6	results	tie	Both paragraphs exhibit a clear sentence structure, are easy to follow, correct in grammar, and have no spelling errors. There is no significant difference in quality between the two versions.	0
322	phenoplier	gpt-3.5-turbo	FALSE	openai_gpt-3.5-turbo	0	7	results	tie	Both Paragraph A and Paragraph 1 exhibit clear sentence structures, are easy to follow, correct in grammar, and have no spelling errors. Therefore, there is no clear superiority of one over the other.	0
323	phenoplier	gpt-3.5-turbo	FALSE	openai_gpt-3.5-turbo	0	8	results	Paragraph 1	Both paragraphs exhibit clear sentence structure, are easy to follow, correct in grammar, and have no spelling errors. However, Paragraph 1 is slightly more concise and straightforward in presenting the information compared to Paragraph A.	1
324	phenoplier	gpt-3.5-turbo	FALSE	openai_gpt-3.5-turbo	0	9	results	Paragraph 1	Both Paragraph A and Paragraph 1 exhibit clear sentence structure, are easy to follow, correct in grammar, and have no spelling errors. However, Paragraph 1 presents the information in a slightly more concise and streamlined manner, making it slightly more effective in conveying the message.	1
325	phenoplier	gpt-3.5-turbo	FALSE	openai_gpt-3.5-turbo	0	10	results	Paragraph 1	Both paragraphs demonstrate clear sentence structure, are easy to follow, correct in grammar, and have no spelling errors. However, Paragraph 1 presents the information in a slightly more concise and cohesive manner, making it slightly better in terms of clarity and effectiveness.	1
326	phenoplier	gpt-3.5-turbo	FALSE	openai_gpt-3.5-turbo	0	11	results	Paragraph 1	Both paragraphs have clear sentence structures, are easy to follow, correct in grammar, and have no spelling errors. However, Paragraph 1 is slightly more concise and flows better, making it the better choice in this comparison.	1
327	phenoplier	gpt-3.5-turbo	FALSE	openai_gpt-3.5-turbo	0	12	results	Paragraph 1	Paragraph 1 has a slightly improved sentence structure with clearer and more concise expressions of the main points. Both paragraphs are easy to follow, correct in grammar, and have no spelling errors. However, Paragraph 1's minor enhancements in sentence structure make it slightly better overall.	1
328	phenoplier	gpt-3.5-turbo	FALSE	openai_gpt-3.5-turbo	0	13	results	tie	Both paragraphs exhibit clear sentence structures, are easy to follow, correct in grammar, and have no spelling errors. They both effectively convey the scientific information in a logical manner without any significant differences in quality.	0
329	phenoplier	gpt-3.5-turbo	FALSE	openai_gpt-3.5-turbo	0	14	results	tie	Both paragraphs exhibit clear sentence structure, are easy to follow, correct in grammar, and have no spelling errors. There is no significant difference in quality between the two versions.	0
330	phenoplier	gpt-3.5-turbo	FALSE	openai_gpt-3.5-turbo	0	15	results	Paragraph 1	Paragraph 1 has a slightly clearer sentence structure and flows more smoothly from one point to the next. Both paragraphs are easy to follow, correct in grammar, and have no spelling errors. However, Paragraph 1's organization and presentation of information are slightly more cohesive.	1
331	phenoplier	gpt-3.5-turbo	FALSE	openai_gpt-3.5-turbo	0	16	results	Paragraph 1	Paragraph 1 excels in having a clear sentence structure, being easy to follow, correct in grammar, and having no spelling errors. It presents the information in a more concise and cohesive manner compared to Paragraph A.	1
332	phenoplier	gpt-3.5-turbo	FALSE	openai_gpt-3.5-turbo	0	17	results	tie	Both paragraphs exhibit clear sentence structure, are easy to follow, correct in grammar, and have no spelling errors. There is no significant difference in quality between the two versions.	0
333	phenoplier	gpt-3.5-turbo	FALSE	openai_gpt-3.5-turbo	0	18	results	Paragraph 1	Paragraph 1 is slightly better than Paragraph A as it maintains a similar level of clarity, ease of follow, grammatical correctness, and lack of spelling errors but presents the information in a slightly more concise and reader-friendly manner.	1
334	phenoplier	gpt-3.5-turbo	FALSE	openai_gpt-3.5-turbo	0	19	results	Paragraph 1	Paragraph 1 excels in having a clear sentence structure, being easy to follow, being correct in grammar, and having no spelling errors. It presents the information in a more organized and cohesive manner compared to Paragraph A.	1
335	phenoplier	gpt-3.5-turbo	FALSE	openai_gpt-3.5-turbo	0	20	results	tie	Both paragraphs exhibit clear sentence structures, are easy to follow, correct in grammar, and contain no spelling errors. There are no significant differences in quality between the two versions.	0
336	phenoplier	gpt-3.5-turbo	FALSE	openai_gpt-3.5-turbo	0	21	results	Paragraph 1	Paragraph 1 edges out Paragraph A due to its slightly more concise phrasing, which enhances readability without sacrificing clarity or grammar. Both paragraphs are well-structured, easy to follow, correct in grammar, and free of spelling errors.	1
337	phenoplier	gpt-3.5-turbo	FALSE	openai_gpt-3.5-turbo	0	22	results	tie	Both paragraphs exhibit clear sentence structure, are easy to follow, correct in grammar, and have no spelling errors. There is no clear superiority of one over the other in these aspects.	0
338	phenoplier	gpt-3.5-turbo	FALSE	openai_gpt-3.5-turbo	0	23	discussion	tie	Both paragraphs exhibit clear sentence structures, are easy to follow, demonstrate correct grammar, and contain no spelling errors. There is no significant difference in quality between the two versions.	0
339	phenoplier	gpt-3.5-turbo	FALSE	openai_gpt-3.5-turbo	0	24	discussion	tie	Both paragraphs exhibit clear sentence structure, are easy to follow, correct in grammar, and have no spelling errors. Both versions demonstrate high-quality scientific writing and do not show significant differences that would warrant selecting one over the other.	0
340	phenoplier	gpt-3.5-turbo	FALSE	openai_gpt-3.5-turbo	0	25	discussion	tie	Both paragraphs exhibit clear sentence structure, are easy to follow, correct in grammar, and have no spelling errors. There are no significant differences in quality between the two versions.	0
341	phenoplier	gpt-3.5-turbo	FALSE	openai_gpt-3.5-turbo	0	26	discussion	Paragraph 1	Paragraph 1 has a slightly more concise and smoother flow of ideas compared to Paragraph A. Both paragraphs are clear in sentence structure, easy to follow, correct in grammar, and free of spelling errors. However, Paragraph 1's slightly improved conciseness and smoother transitions give it a slight edge over Paragraph A.	1
342	phenoplier	gpt-3.5-turbo	FALSE	openai_gpt-3.5-turbo	0	27	discussion	tie	Both paragraphs exhibit clear sentence structures, are easy to follow, correct in grammar, and contain no spelling errors. There are no significant differences between the two versions that would warrant selecting one as superior to the other.	0
343	phenoplier	gpt-3.5-turbo	FALSE	openai_gpt-3.5-turbo	0	28	discussion	Paragraph 1	Paragraph 1 demonstrates slightly better clarity in sentence structure, making it easier to follow. It also maintains correct grammar and spelling throughout. While both paragraphs have some repetition and lack specificity, Paragraph 1 presents the information in a slightly more concise and coherent manner.	1
344	phenoplier	gpt-3.5-turbo	FALSE	openai_gpt-3.5-turbo	0	29	discussion	Paragraph 1	Paragraph 1 is slightly better as it has a more concise and organized presentation of ideas, making it slightly easier to follow.	1
345	phenoplier	gpt-3.5-turbo	FALSE	openai_gpt-3.5-turbo	0	30	discussion	Paragraph 1	Paragraph 1 excels in having a clear sentence structure, being easy to follow, correct in grammar, and free of spelling errors. It effectively communicates complex scientific concepts in a coherent and understandable manner. While both paragraphs are well-written, Paragraph 1 edges out slightly due to its smoother transition between sentences and slightly enhanced readability.	1
346	phenoplier	gpt-3.5-turbo	FALSE	openai_gpt-3.5-turbo	0	31	methods	tie	Both paragraphs exhibit clear sentence structure, are easy to follow, correct in grammar, and have no spelling errors. They effectively communicate the methodology used in the study without significant differences in quality.	0
347	phenoplier	gpt-3.5-turbo	FALSE	openai_gpt-3.5-turbo	0	32	methods	Paragraph 1	Paragraph 1 has a clearer presentation of the TWAS methods with a more organized structure and mathematical equations properly formatted. Both paragraphs are grammatically correct and free of spelling errors, but Paragraph 1 stands out for its ease of follow and clarity.	1
348	phenoplier	gpt-3.5-turbo	FALSE	openai_gpt-3.5-turbo	0	33	methods	tie	Both paragraphs exhibit clear sentence structure, correct grammar, and no spelling errors. However, they both lack ease of follow for readers unfamiliar with the technical terms and equations used in genetic analysis. Therefore, it is a tie between the two versions.	0
349	phenoplier	gpt-3.5-turbo	FALSE	openai_gpt-3.5-turbo	0	34	methods	Paragraph 1	Paragraph 1 has a clear sentence structure, is easy to follow, correct in grammar, and has no spelling errors. While both paragraphs contain technical terms, Paragraph 1 is slightly more concise and presents the information in a slightly more digestible format, making it slightly more reader-friendly.	1
350	phenoplier	gpt-3.5-turbo	FALSE	openai_gpt-3.5-turbo	0	35	methods	tie	Both paragraphs exhibit similar positive and negative aspects in terms of sentence structure, grammar correctness, and absence of spelling errors. They both lack ease of follow for readers unfamiliar with the specific technical terminology used and could benefit from improved transitions and explanations to enhance readability and comprehension. Therefore, neither paragraph is clearly better than…	0
351	phenoplier	gpt-3.5-turbo	FALSE	openai_gpt-3.5-turbo	0	36	methods	Paragraph 1	Paragraph 1 is slightly better as it provides more explicit explanations for technical terms like TWAS and LINCS L1000, making it easier for a broader audience to follow. Both paragraphs have clear sentence structures, correct grammar, and no spelling errors.	1
352	phenoplier	gpt-3.5-turbo	FALSE	openai_gpt-3.5-turbo	0	37	methods	tie	Both paragraphs exhibit clear sentence structure, are easy to follow, correct in grammar, and have no spelling errors. However, both paragraphs contain technical terms and equations that may pose challenges for readers unfamiliar with the specific terminology, and they could benefit from more simplified explanations for improved clarity and accessibility.	0
353	phenoplier	gpt-3.5-turbo	FALSE	openai_gpt-3.5-turbo	0	38	methods	Paragraph 1	Paragraph 1 has a clear sentence structure, is easy to follow, correct in grammar, and has no spelling errors, making it more accessible and reader-friendly compared to Paragraph A.	1
354	phenoplier	gpt-3.5-turbo	FALSE	openai_gpt-3.5-turbo	0	39	methods	Paragraph 1	Paragraph 1 excels in clear sentence structure, ease of following, correct grammar, and absence of spelling errors. While both paragraphs contain technical complexity, Paragraph 1 presents the information in a slightly clearer and more concise manner.	1
355	phenoplier	gpt-3.5-turbo	FALSE	openai_gpt-3.5-turbo	0	40	methods	tie	Both paragraphs exhibit clear sentence structures, are easy to follow, have correct grammar, and contain no spelling errors. The quality of writing in both versions is comparable, resulting in a tie.	0
356	phenoplier	gpt-3.5-turbo	FALSE	openai_gpt-3.5-turbo	0	41	methods	Paragraph A	Both paragraphs are well-structured, easy to follow, grammatically correct, and free of spelling errors. However, Paragraph A provides a more comprehensive explanation of the preprocessing steps, including the final step of projecting the data matrix using an equation. This additional detail enhances clarity and completeness.	-1
357	phenoplier	gpt-3.5-turbo	FALSE	openai_gpt-3.5-turbo	0	42	methods	Paragraph A	Paragraph A has a slightly clearer sentence structure and is more concise compared to Paragraph 1. It also avoids unnecessary repetition of concepts and technical terms, enhancing readability. Although both paragraphs contain complex mathematical notations, Paragraph A's presentation is slightly more streamlined and easier to follow.	-1
358	phenoplier	gpt-3.5-turbo	FALSE	openai_gpt-3.5-turbo	0	43	methods	Paragraph A	Both paragraphs exhibit clear sentence structure, are easy to follow, are correct in grammar, and have no spelling errors. However, Paragraph A provides a more detailed description of the algorithms used for ensemble generation, including specific parameters and procedures, making it slightly more informative and comprehensive.	-1
359	phenoplier	gpt-3.5-turbo	FALSE	openai_gpt-3.5-turbo	0	44	methods	Paragraph 1	Paragraph 1 has a clearer and more concise presentation of the methodology, with a logical flow of information and correct grammar. It also avoids technical errors and spelling mistakes. While both paragraphs could benefit from more detailed explanations and clarity in certain areas, Paragraph 1 stands out as the better version overall.	1
360	phenoplier	gpt-3.5-turbo	FALSE	openai_gpt-3.5-turbo	0	45	methods	Paragraph 1	Both paragraphs have clear sentence structure, are easy to follow, correct in grammar, and have no spelling errors. However, Paragraph 1 uses more formal and accurate terminology such as 'Principal Component Analysis (PCA)' and 'Uniform Manifold Approximation and Projection (UMAP)', which enhances the clarity and precision of the writing. Additionally, the citation format is more consistent in Pa…	1
361	phenoplier	gpt-3.5-turbo	FALSE	openai_gpt-3.5-turbo	0	46	methods	tie	Both paragraphs exhibit clear sentence structures, are easy to follow, correct in grammar, and have no spelling errors. There is no significant difference in quality between the two versions.	0
362	phenoplier	gpt-3.5-turbo	FALSE	openai_gpt-3.5-turbo	0	47	methods	tie	Both paragraphs exhibit clear sentence structure, are easy to follow, correct in grammar, and have no spelling errors. There is no significant difference in quality between the two versions.	0
363	phenoplier	gpt-3.5-turbo	FALSE	openai_gpt-3.5-turbo	0	48	methods	Paragraph 1	Paragraph 1 has a clear sentence structure, is easy to follow, is correct in grammar, and has no spelling errors. It presents the information in a well-organized and concise manner, making it the better version overall.	1
364	phenoplier	gpt-3.5-turbo	FALSE	openai_gpt-3.5-turbo	0	49	methods	Paragraph 1	Paragraph 1 excels in all evaluated areas, including clear sentence structure, ease of follow, correct grammar, and absence of spelling errors. It provides a well-organized and coherent description of the lentiviral transduction process in HepG2 cells using the Brunello CRISPR knockout pooled library.	1
365	phenoplier	gpt-3.5-turbo	FALSE	openai_gpt-3.5-turbo	0	50	methods	Paragraph 1	Paragraph 1 is the better version as it has a clear sentence structure, is easy to follow, correct in grammar, and has no spelling errors. It provides a more polished and accurate description of the fluorescent dye staining procedure compared to Paragraph A.	1
366	phenoplier	gpt-3.5-turbo	FALSE	openai_gpt-3.5-turbo	0	51	methods	Paragraph 1	Paragraph 1 has a clearer integration of the instruction to keep cells cold, a more coherent description of the filter sterilization step, and a better incorporation of the reference to Figure 2. Both paragraphs have similar positive aspects, but Paragraph 1 addresses the negative aspects more effectively.	1
367	phenoplier	gpt-3.5-turbo	FALSE	openai_gpt-3.5-turbo	0	52	methods	tie	Both paragraphs exhibit clear sentence structure, are easy to follow, correct in grammar, and have no spelling errors. There are no significant differences between the two versions that would make one stand out as superior to the other.	0
368	phenoplier	gpt-3.5-turbo	FALSE	openai_gpt-3.5-turbo	0	53	methods	Paragraph 1	Paragraph 1 has a clear sentence structure, is easy to follow, is correct in grammar, and has no spelling errors. It is an improvement over Paragraph A, which contained some spelling errors.	1
369	phenoplier	gpt-3.5-turbo	FALSE	openai_gpt-3.5-turbo	0	54	methods	Paragraph 1	Paragraph 1 is slightly better in terms of being easier to follow due to the use of more familiar terms and acronyms. Both paragraphs exhibit clear sentence structure, correct grammar, and no spelling errors.	1
370	phenoplier	gpt-3.5-turbo	FALSE	openai_gpt-3.5-turbo	0	55	methods	tie	Both paragraphs exhibit a clear sentence structure, are easy to follow, correct in grammar, and have no spelling errors. They both effectively communicate the software tools and packages used for data analysis in the CRISPR screening study, along with additional resources provided for replicating the analysis. There is no significant difference in quality between the two versions.	0
371	phenoplier	gpt-3.5-turbo	FALSE	openai_gpt-3.5-turbo	0	56	supplementary material	Paragraph 1	Paragraph 1 has a clear sentence structure, is easy to follow, correct in grammar, and has no spelling errors. It effectively communicates the methodology and steps followed in the study.	1
372	phenoplier	gpt-3.5-turbo	FALSE	openai_gpt-3.5-turbo	0	57	supplementary material	Paragraph 1	Paragraph 1 has a clearer structure, is easier to follow, and has more precise language usage compared to Paragraph A. Additionally, Paragraph 1 has fewer minor issues in grammar and terminology.	1
373	phenoplier	gpt-3.5-turbo	FALSE	openai_gpt-3.5-turbo	0	58	supplementary material	tie	Both paragraphs exhibit clear sentence structure, are easy to follow, correct in grammar, and have no spelling errors. There are no significant differences in quality between the two versions, resulting in a tie.	0
374	phenoplier	gpt-3.5-turbo	FALSE	openai_gpt-3.5-turbo	0	59	supplementary material	tie	Both paragraphs exhibit clear sentence structure, are easy to follow, correct in grammar, and have no spelling errors. Therefore, there is no significant difference in quality between the two versions, resulting in a tie.	0
375	phenoplier	gpt-3.5-turbo	FALSE	openai_gpt-3.5-turbo	0	60	supplementary material	tie	Both paragraphs exhibit clear sentence structures, are easy to follow, correct in grammar, and have no spelling errors. There are no significant differences in quality between the two versions.	0
376	phenoplier	gpt-3.5-turbo	FALSE	openai_gpt-3.5-turbo	0	61	supplementary material	tie	Both Paragraph A and Paragraph 1 exhibit clear sentence structures, are easy to follow, correct in grammar, and have no spelling errors. Therefore, there is no significant difference in quality between the two versions, resulting in a tie.	0
377	phenoplier	gpt-3.5-turbo	FALSE	openai_gpt-3.5-turbo	0	62	supplementary material	tie	Both paragraphs exhibit clear sentence structures, are easy to follow, have correct grammar, and contain no spelling errors. Therefore, there is no significant difference in quality between the two versions.	0
378	phenoplier	gpt-3.5-turbo	FALSE	openai_gpt-3.5-turbo	1	0	abstract	Paragraph A	Paragraph A has a slightly more structured presentation of ideas and a more detailed explanation of the computational approach PhenoPLIER. It also provides a more comprehensive overview of the research findings and implications.	-1
379	phenoplier	gpt-3.5-turbo	FALSE	openai_gpt-3.5-turbo	1	1	introduction	Paragraph 1	Paragraph 1 excels in having a clear sentence structure, being easy to follow, correct in grammar, and having no spelling errors. It also provides a more concise and direct presentation of the information compared to Paragraph A.	1
380	phenoplier	gpt-3.5-turbo	FALSE	openai_gpt-3.5-turbo	1	2	introduction	tie	Both Paragraph A and Paragraph 1 exhibit clear sentence structures, are easy to follow, are correct in grammar, and have no spelling errors. The quality of writing in both paragraphs is comparable, making it a tie.	0
381	phenoplier	gpt-3.5-turbo	FALSE	openai_gpt-3.5-turbo	1	3	introduction	Paragraph 1	Both paragraphs have a clear sentence structure, are easy to follow, correct in grammar, and have no spelling errors. However, Paragraph 1 has a slight edge in terms of better referencing format and smoother incorporation of citations within the text.	1
382	phenoplier	gpt-3.5-turbo	FALSE	openai_gpt-3.5-turbo	1	4	introduction	Paragraph 1	Paragraph 1 is slightly more reader-friendly due to its slightly clearer sentence structure and slightly easier flow of information. Both paragraphs are correct in grammar and have no spelling errors. However, Paragraph 1's use of technical terms and complex concepts is slightly more manageable for readers unfamiliar with genetic studies compared to Paragraph A.	1
383	phenoplier	gpt-3.5-turbo	FALSE	openai_gpt-3.5-turbo	1	5	results	Paragraph 1	Paragraph 1 is slightly better as it has no spelling errors, while Paragraph A has a minor spelling error ('compementium' instead of 'compendium'). Both paragraphs are equal in terms of clear sentence structure, ease of follow, and correct grammar.	1
384	phenoplier	gpt-3.5-turbo	FALSE	openai_gpt-3.5-turbo	1	6	results	Paragraph A	Paragraph A is slightly better as it provides more detailed information about the methods used while maintaining clear sentence structure and readability. Both paragraphs are well-structured and grammatically correct, but Paragraph A offers a more comprehensive explanation of the TWAS results and methodologies.	-1
385	phenoplier	gpt-3.5-turbo	FALSE	openai_gpt-3.5-turbo	1	7	results	tie	Both paragraphs exhibit clear sentence structures, are easy to follow, correct in grammar, and have no spelling errors. They both effectively convey the same scientific information without significant differences in quality.	0
386	phenoplier	gpt-3.5-turbo	FALSE	openai_gpt-3.5-turbo	1	8	results	tie	Both paragraphs have clear sentence structures, are easy to follow, correct in grammar, and have no spelling errors. Both versions effectively convey the scientific information in a coherent and understandable manner.	0
387	phenoplier	gpt-3.5-turbo	FALSE	openai_gpt-3.5-turbo	1	9	results	Paragraph 1	Paragraph 1 is more concise and presents the information in a clearer and more organized manner. It is easier to follow and has correct grammar with no spelling errors.	1
388	phenoplier	gpt-3.5-turbo	FALSE	openai_gpt-3.5-turbo	1	10	results	tie	Both paragraphs exhibit clear sentence structures, are easy to follow, correct in grammar, and have no spelling errors. Both versions effectively communicate the experimental process and outcomes without any significant differences in quality.	0
389	phenoplier	gpt-3.5-turbo	FALSE	openai_gpt-3.5-turbo	1	11	results	Paragraph 1	Both paragraphs have clear sentence structures, are easy to follow, and are correct in grammar. However, Paragraph 1 has no spelling errors, unlike Paragraph A, which had several spelling errors. Therefore, Paragraph 1 is considered better in terms of spelling accuracy.	1
390	phenoplier	gpt-3.5-turbo	FALSE	openai_gpt-3.5-turbo	1	12	results	tie	Both paragraphs exhibit clear sentence structures, are easy to follow, correct in grammar, and have no spelling errors. There are no significant differences in quality between the two versions.	0
391	phenoplier	gpt-3.5-turbo	FALSE	openai_gpt-3.5-turbo	1	13	results	tie	Both paragraphs exhibit clear sentence structure, are easy to follow, correct in grammar, and have no spelling errors. Therefore, there is no significant difference in quality between the two versions.	0
392	phenoplier	gpt-3.5-turbo	FALSE	openai_gpt-3.5-turbo	1	14	results	tie	Both paragraphs exhibit clear sentence structures, are easy to follow, correct in grammar, and have no spelling errors. There is no significant difference in quality between the two versions.	0
393	phenoplier	gpt-3.5-turbo	FALSE	openai_gpt-3.5-turbo	1	15	results	Paragraph 1	Paragraph 1 slightly edges out Paragraph A due to a more concise and streamlined presentation of information, making it slightly easier to follow.	1
394	phenoplier	gpt-3.5-turbo	FALSE	openai_gpt-3.5-turbo	1	16	results	tie	Both paragraphs exhibit clear sentence structure, are easy to follow, correct in grammar, and have no spelling errors. There are no significant differences that would make one paragraph superior to the other.	0
395	phenoplier	gpt-3.5-turbo	FALSE	openai_gpt-3.5-turbo	1	17	results	tie	Both paragraphs demonstrate clear sentence structure, are easy to follow, correct in grammar, and have no spelling errors. There is no significant difference in quality between the two versions.	0
396	phenoplier	gpt-3.5-turbo	FALSE	openai_gpt-3.5-turbo	1	18	results	tie	Both paragraphs exhibit clear sentence structures, are easy to follow, correct in grammar, and have no spelling errors. There is no significant difference in quality between the two versions.	0
397	phenoplier	gpt-3.5-turbo	FALSE	openai_gpt-3.5-turbo	1	19	results	Paragraph 1	Paragraph 1 excels in all evaluated areas: clear sentence structure, easy to follow, correct in grammar, and no spelling errors. It presents the information more concisely and logically organized, making it more reader-friendly compared to Paragraph A.	1
398	phenoplier	gpt-3.5-turbo	FALSE	openai_gpt-3.5-turbo	1	20	results	tie	Both paragraphs exhibit clear sentence structure, are easy to follow, correct in grammar, and have no spelling errors. The quality of writing in both versions is comparable, resulting in a tie.	0
399	phenoplier	gpt-3.5-turbo	FALSE	openai_gpt-3.5-turbo	1	21	results	tie	Both paragraphs demonstrate clear sentence structure, are easy to follow, correct in grammar, and have no spelling errors. There is no significant difference in quality between the two versions.	0
400	phenoplier	gpt-3.5-turbo	FALSE	openai_gpt-3.5-turbo	1	22	results	Paragraph 1	Paragraph 1 has a clearer sentence structure, making it easier to follow compared to Paragraph A. While both paragraphs have some grammatical errors, Paragraph 1 is slightly more coherent and specific in its presentation of information.	1
401	phenoplier	gpt-3.5-turbo	FALSE	openai_gpt-3.5-turbo	1	23	discussion	tie	Both paragraphs exhibit clear sentence structures, are easy to follow, demonstrate correct grammar, and contain no spelling errors. The quality of writing in both versions is comparable, resulting in a tie.	0
402	phenoplier	gpt-3.5-turbo	FALSE	openai_gpt-3.5-turbo	1	24	discussion	tie	Both paragraphs exhibit clear sentence structures, are easy to follow, correct in grammar, and have no spelling errors. Both versions effectively communicate the research findings in a coherent and error-free manner.	0
403	phenoplier	gpt-3.5-turbo	FALSE	openai_gpt-3.5-turbo	1	25	discussion	Paragraph 1	Paragraph 1 has a slightly clearer sentence structure and more concise language, making it slightly easier to follow than Paragraph A. Both paragraphs are correct in grammar and have no spelling errors.	1
404	phenoplier	gpt-3.5-turbo	FALSE	openai_gpt-3.5-turbo	1	26	discussion	tie	Both paragraphs exhibit clear sentence structure, are easy to follow, have correct grammar, and contain no spelling errors. Therefore, there is no significant difference in quality between the two versions.	0
405	phenoplier	gpt-3.5-turbo	FALSE	openai_gpt-3.5-turbo	1	27	discussion	Paragraph 1	Both paragraphs demonstrate clear sentence structure, are easy to follow, correct in grammar, and have no spelling errors. However, Paragraph 1 slightly edges out Paragraph A in terms of readability and flow due to better use of transitions and more concise phrasing.	1
406	phenoplier	gpt-3.5-turbo	FALSE	openai_gpt-3.5-turbo	1	28	discussion	Paragraph 1	Both paragraphs exhibit clear sentence structure, are easy to follow, correct in grammar, and have no spelling errors. However, Paragraph 1 has slightly improved readability due to simpler sentence structures and clearer transitions between ideas.	1
407	phenoplier	gpt-3.5-turbo	FALSE	openai_gpt-3.5-turbo	1	29	discussion	Paragraph 1	Paragraph 1 has a slightly clearer sentence structure and is easier to follow compared to Paragraph A. Both paragraphs are correct in grammar and have no spelling errors, but Paragraph 1 edges out slightly in terms of clarity and coherence.	1
408	phenoplier	gpt-3.5-turbo	FALSE	openai_gpt-3.5-turbo	1	30	discussion	Paragraph 1	Paragraph 1 excels in having a clearer structure, being easier to follow, being grammatically correct, and having no spelling errors. It presents ideas in a more concise and coherent manner compared to Paragraph A, making it the better choice overall.	1
409	phenoplier	gpt-3.5-turbo	FALSE	openai_gpt-3.5-turbo	1	31	methods	tie	Both paragraphs exhibit clear sentence structures, are easy to follow, have correct grammar, and contain no spelling errors. The quality of writing in both versions is comparable, resulting in a tie.	0
410	phenoplier	gpt-3.5-turbo	FALSE	openai_gpt-3.5-turbo	1	32	methods	Paragraph 1	Paragraph 1 is slightly better due to correct formatting of the equation within the text, making it easier to follow. Both paragraphs are similar in terms of sentence structure, grammar, and clarity.	1
411	phenoplier	gpt-3.5-turbo	FALSE	openai_gpt-3.5-turbo	1	33	methods	Paragraph A	Paragraph A has a clearer sentence structure and is easier to follow compared to Paragraph 1. Additionally, Paragraph A is correct in grammar and has no spelling errors, making it the better choice overall.	-1
412	phenoplier	gpt-3.5-turbo	FALSE	openai_gpt-3.5-turbo	1	34	methods	Paragraph 1	Paragraph 1 has a clearer sentence structure, making it easier to follow for readers. Additionally, it is free from spelling errors, which enhances its overall quality. Both paragraphs are similar in terms of grammar and technical accuracy, but the clearer structure and error-free nature of Paragraph 1 give it a slight edge over Paragraph A.	1
413	phenoplier	gpt-3.5-turbo	FALSE	openai_gpt-3.5-turbo	1	35	methods	Paragraph 1	Paragraph 1 has a slightly clearer sentence structure and provides a bit more explanation of the technical terms used, making it slightly easier to follow for readers unfamiliar with the field. Both paragraphs have correct grammar, no spelling errors, and similar levels of complexity in terms of mathematical expressions.	1
414	phenoplier	gpt-3.5-turbo	FALSE	openai_gpt-3.5-turbo	1	36	methods	Paragraph 1	Paragraph 1 has a slightly improved sentence structure with a clearer and more concise presentation of information. It also uses a more straightforward language to explain the concepts, making it slightly easier to follow than Paragraph A.	1
415	phenoplier	gpt-3.5-turbo	FALSE	openai_gpt-3.5-turbo	1	37	methods	Paragraph 1	Paragraph 1 has a clear sentence structure, is correct in grammar, and has no spelling errors. While both paragraphs are technical, Paragraph 1 slightly edges out in terms of clarity and readability.	1
416	phenoplier	gpt-3.5-turbo	FALSE	openai_gpt-3.5-turbo	1	38	methods	Paragraph 1	Paragraph 1 has a clear sentence structure, is easy to follow, correct in grammar, and has no spelling errors. While both paragraphs have positive aspects, Paragraph 1 slightly edges out Paragraph A in terms of clarity and ease of understanding for readers not familiar with the technical terminology used.	1
417	phenoplier	gpt-3.5-turbo	FALSE	openai_gpt-3.5-turbo	1	39	methods	Paragraph 1	Paragraph 1 has a clearer sentence structure, making it easier to follow. It is correct in grammar, free of spelling errors, and presents the information in a more organized and coherent manner. While both paragraphs could benefit from simplification, Paragraph 1's referencing style is more consistent and easier to grasp for readers unfamiliar with the field.	1
418	phenoplier	gpt-3.5-turbo	FALSE	openai_gpt-3.5-turbo	1	40	methods	Paragraph 1	Paragraph 1 slightly edges out as the better version due to its slightly clearer sentence structure and more straightforward flow of information. Both paragraphs are similar in terms of grammar and lack of spelling errors. However, Paragraph 1 provides a bit more clarity by using a more concise and organized structure.	1
419	phenoplier	gpt-3.5-turbo	FALSE	openai_gpt-3.5-turbo	1	41	methods	Paragraph A	Paragraph A has a more comprehensive description of the preprocessing steps, including additional details on the data matrix and the final outcome of the process. It provides a clearer and more complete picture of the methodology compared to Paragraph 1.	-1
420	phenoplier	gpt-3.5-turbo	FALSE	openai_gpt-3.5-turbo	1	42	methods	tie	Both paragraphs exhibit clear sentence structure, are easy to follow, correct in grammar, and have no spelling errors. The quality of writing in both versions is comparable, resulting in a tie.	0
421	phenoplier	gpt-3.5-turbo	FALSE	openai_gpt-3.5-turbo	1	43	methods	tie	Both Paragraph A and Paragraph 1 exhibit clear sentence structures, are easy to follow, are correct in grammar, and have no spelling errors. There is no significant difference between the two versions in terms of quality based on the specified criteria.	0
422	phenoplier	gpt-3.5-turbo	FALSE	openai_gpt-3.5-turbo	1	44	methods	Paragraph A	Paragraph A has a more concise and technical presentation of the methods, using appropriate mathematical symbols and terminology. It flows smoothly and provides a clear explanation of the process. While both paragraphs are well-structured and free of errors, Paragraph A stands out for its precision and clarity.	-1
423	phenoplier	gpt-3.5-turbo	FALSE	openai_gpt-3.5-turbo	1	45	methods	tie	Both paragraphs exhibit clear sentence structures, are easy to follow, correct in grammar, and have no spelling errors. Therefore, there is no significant difference in quality between the two versions.	0
424	phenoplier	gpt-3.5-turbo	FALSE	openai_gpt-3.5-turbo	1	46	methods	tie	Both paragraphs exhibit clear sentence structure, are easy to follow, have correct grammar, and contain no spelling errors. The quality of writing in both paragraphs is comparable.	0
425	phenoplier	gpt-3.5-turbo	FALSE	openai_gpt-3.5-turbo	1	47	methods	tie	Both paragraphs demonstrate clear sentence structure, are easy to follow, correct in grammar, and have no spelling errors. Both versions effectively convey the scientific information without significant differences in quality.	0
426	phenoplier	gpt-3.5-turbo	FALSE	openai_gpt-3.5-turbo	1	48	methods	Paragraph 1	Paragraph 1 is the better version as it has a clear sentence structure, is easy to follow, correct in grammar, and has no spelling errors. It effectively communicates the methodology for lentiviral titer determination.	1
427	phenoplier	gpt-3.5-turbo	FALSE	openai_gpt-3.5-turbo	1	49	methods	Paragraph 1	Paragraph 1 excels in all evaluated areas: clear sentence structure, ease of follow, correct grammar, and no spelling errors. It provides a well-structured and concise description of the lentiviral transduction process in HepG2 cells using the Brunello CRISPR knockout pooled library.	1
428	phenoplier	gpt-3.5-turbo	FALSE	openai_gpt-3.5-turbo	1	50	methods	Paragraph 1	Both paragraphs have clear sentence structures, are easy to follow, correct in grammar, and have no spelling errors. However, Paragraph 1 uses spelled-out numbers consistently, which enhances readability and adherence to scientific writing conventions.	1
429	phenoplier	gpt-3.5-turbo	FALSE	openai_gpt-3.5-turbo	1	51	methods	Paragraph 1	Paragraph 1 has a slightly clearer sentence structure and is more concise in its presentation of the FACS method steps compared to Paragraph A.	1
430	phenoplier	gpt-3.5-turbo	FALSE	openai_gpt-3.5-turbo	1	52	methods	tie	Both paragraphs exhibit clear sentence structures, are easy to follow, correct in grammar, and have no spelling errors. Both versions effectively communicate the methods for genomic DNA isolation and verification in a scientific study.	0
431	phenoplier	gpt-3.5-turbo	FALSE	openai_gpt-3.5-turbo	1	53	methods	tie	Both paragraphs exhibit clear sentence structure, are easy to follow, correct in grammar, and have no spelling errors. There are no significant differences in quality between the two versions.	0
432	phenoplier	gpt-3.5-turbo	FALSE	openai_gpt-3.5-turbo	1	54	methods	tie	Both paragraphs exhibit clear sentence structure, are easy to follow, correct in grammar, and have no spelling errors. Therefore, there is no significant difference in quality between the two versions.	0
433	phenoplier	gpt-3.5-turbo	FALSE	openai_gpt-3.5-turbo	1	55	methods	tie	Both paragraphs exhibit clear sentence structure, are easy to follow, correct in grammar, and have no spelling errors. Both versions effectively communicate the tools and packages used for data analysis in the study.	0
434	phenoplier	gpt-3.5-turbo	FALSE	openai_gpt-3.5-turbo	1	56	supplementary material	tie	Both paragraphs exhibit clear sentence structure, are easy to follow, correct in grammar, and have no spelling errors. There are no significant differences in quality between the two versions.	0
435	phenoplier	gpt-3.5-turbo	FALSE	openai_gpt-3.5-turbo	1	57	supplementary material	Paragraph 1	Both paragraphs have clear sentence structures, are easy to follow, correct in grammar, and have no spelling errors. However, Paragraph 1 has a slightly better organization of information and uses more common abbreviations like MAF, MAC, and HWE, which can enhance readability for a wider scientific audience.	1
436	phenoplier	gpt-3.5-turbo	FALSE	openai_gpt-3.5-turbo	1	58	supplementary material	Paragraph 1	Paragraph 1 has a slightly more precise description of the GWAS processing step by mentioning 'genetic data from GWAS' and 'estimating $z$-scores,' which enhances clarity. It also uses a more appropriate term 'harmonizing the data' instead of 'aligning the data.' Additionally, it avoids the redundancy of using 'GWAS processing' twice in the same sentence. Both paragraphs have similar positive and…	1
437	phenoplier	gpt-3.5-turbo	FALSE	openai_gpt-3.5-turbo	1	59	supplementary material	Paragraph 1	Both paragraphs have clear sentence structures, are easy to follow, correct in grammar, and have no spelling errors. However, Paragraph 1 is slightly more concise and straightforward in presenting the information, making it slightly better overall.	1
438	phenoplier	gpt-3.5-turbo	FALSE	openai_gpt-3.5-turbo	1	60	supplementary material	tie	Both paragraphs exhibit clear sentence structure, are easy to follow, have correct grammar, and contain no spelling errors. Therefore, there is no significant difference in quality between the two versions, resulting in a tie.	0
439	phenoplier	gpt-3.5-turbo	FALSE	openai_gpt-3.5-turbo	1	61	supplementary material	Paragraph A	Paragraph A has a slightly clearer sentence structure and uses more precise terminology compared to Paragraph 1.	-1
440	phenoplier	gpt-3.5-turbo	FALSE	openai_gpt-3.5-turbo	1	62	supplementary material	tie	Both paragraphs exhibit clear sentence structure, are easy to follow, are correct in grammar, and have no spelling errors. There is no significant difference in quality between the two versions.	0
441	phenoplier	gpt-3.5-turbo	FALSE	openai_gpt-3.5-turbo	2	0	abstract	Paragraph A	Paragraph A has a slightly more detailed and structured explanation of the computational approach and its implications, making it slightly clearer and easier to follow compared to Paragraph 1.	-1
442	phenoplier	gpt-3.5-turbo	FALSE	openai_gpt-3.5-turbo	2	1	introduction	tie	Both Paragraph A and Paragraph 1 exhibit clear sentence structure, are easy to follow, correct in grammar, and have no spelling errors. There is no significant difference in quality between the two versions.	0
443	phenoplier	gpt-3.5-turbo	FALSE	openai_gpt-3.5-turbo	2	2	introduction	Paragraph 1	Paragraph 1 has a clearer sentence structure, making it easier to follow and understand. It is grammatically correct with no spelling errors. The information is presented in a concise and coherent manner.	1
444	phenoplier	gpt-3.5-turbo	FALSE	openai_gpt-3.5-turbo	2	3	introduction	tie	Both paragraphs have clear sentence structures, are easy to follow, correct in grammar, and have no spelling errors. Both versions present the information logically and effectively, making it challenging to determine a clear winner based on the specified criteria.	0
445	phenoplier	gpt-3.5-turbo	FALSE	openai_gpt-3.5-turbo	2	4	introduction	tie	Both paragraphs exhibit a clear sentence structure, are easy to follow, correct in grammar, and have no spelling errors. There are no significant differences in quality between the two versions, resulting in a tie.	0
446	phenoplier	gpt-3.5-turbo	FALSE	openai_gpt-3.5-turbo	2	5	results	Paragraph A	Paragraph A has a slightly more detailed and structured explanation of the computational framework, providing clearer connections between the components. It also includes references to figures and supplementary notes, enhancing the clarity and completeness of the description.	-1
447	phenoplier	gpt-3.5-turbo	FALSE	openai_gpt-3.5-turbo	2	6	results	tie	Both paragraphs exhibit clear sentence structure, are easy to follow, correct in grammar, and have no spelling errors. Therefore, it is a tie between the two versions.	0
448	phenoplier	gpt-3.5-turbo	FALSE	openai_gpt-3.5-turbo	2	7	results	Paragraph 1	Both paragraphs exhibit clear sentence structures, are easy to follow, correct in grammar, and have no spelling errors. However, Paragraph 1 presents the information in a slightly more concise and organized manner, making it slightly better in terms of overall quality.	1
449	phenoplier	gpt-3.5-turbo	FALSE	openai_gpt-3.5-turbo	2	8	results	tie	Both paragraphs exhibit clear sentence structure, are easy to follow, correct in grammar, and have no spelling errors. There are no significant differences in quality between the two versions.	0
450	phenoplier	gpt-3.5-turbo	FALSE	openai_gpt-3.5-turbo	2	9	results	Paragraph 1	Paragraph 1 excels in all evaluated areas: clear sentence structure, easy to follow, correct grammar, and no spelling errors. It presents the information in a more organized and concise manner compared to Paragraph A.	1
451	phenoplier	gpt-3.5-turbo	FALSE	openai_gpt-3.5-turbo	2	10	results	tie	Both paragraphs exhibit clear sentence structures, are easy to follow, correct in grammar, and free of spelling errors. They effectively communicate the experimental design and results of the study in a logical and concise manner. As such, there is no significant difference in quality between the two versions, resulting in a tie.	0
452	phenoplier	gpt-3.5-turbo	FALSE	openai_gpt-3.5-turbo	2	11	results	Paragraph 1	Paragraph 1 excels in having a clear sentence structure, being easy to follow, being correct in grammar, and having no spelling errors. It presents the information in a concise and coherent manner, making it the better choice compared to Paragraph A.	1
453	phenoplier	gpt-3.5-turbo	FALSE	openai_gpt-3.5-turbo	2	12	results	Paragraph 1	Paragraph 1 is slightly better due to the absence of a spelling error, clearer reference to the figure, and a more straightforward explanation of the concepts without abbreviation confusion.	1
454	phenoplier	gpt-3.5-turbo	FALSE	openai_gpt-3.5-turbo	2	13	results	tie	Both paragraphs exhibit clear sentence structures, are easy to follow, correct in grammar, and have no spelling errors. There are no significant differences in quality between the two versions, resulting in a tie.	0
455	phenoplier	gpt-3.5-turbo	FALSE	openai_gpt-3.5-turbo	2	14	results	tie	Both paragraphs exhibit clear sentence structure, are easy to follow, correct in grammar, and have no spelling errors. There is no significant difference in quality between the two versions.	0
456	phenoplier	gpt-3.5-turbo	FALSE	openai_gpt-3.5-turbo	2	15	results	Paragraph 1	Paragraph 1 excels in having a clear sentence structure, being easy to follow, displaying correct grammar, and containing no spelling errors. Both paragraphs are well-written, but Paragraph 1 slightly edges out due to its overall slightly smoother flow and clarity.	1
457	phenoplier	gpt-3.5-turbo	FALSE	openai_gpt-3.5-turbo	2	16	results	tie	Both paragraphs exhibit clear sentence structures, are easy to follow, correct in grammar, and have no spelling errors. There are no significant differences in quality between the two versions.	0
458	phenoplier	gpt-3.5-turbo	FALSE	openai_gpt-3.5-turbo	2	17	results	tie	Both paragraphs exhibit clear sentence structures, are easy to follow, correct in grammar, and have no spelling errors. The quality of writing in both paragraphs is comparable, making it a tie.	0
459	phenoplier	gpt-3.5-turbo	FALSE	openai_gpt-3.5-turbo	2	18	results	tie	Both paragraphs exhibit clear sentence structure, are easy to follow, correct in grammar, and have no spelling errors. There are no significant differences in quality between the two versions.	0
460	phenoplier	gpt-3.5-turbo	FALSE	openai_gpt-3.5-turbo	2	19	results	Paragraph 1	Paragraph 1 excels in having a clear sentence structure, being easy to follow, correct in grammar, and free of spelling errors. It presents the information in a concise and organized manner, making it more reader-friendly compared to Paragraph A.	1
461	phenoplier	gpt-3.5-turbo	FALSE	openai_gpt-3.5-turbo	2	20	results	Paragraph 1	Paragraph 1 excels in having a clear sentence structure, being easy to follow, being correct in grammar, and having no spelling errors. Both paragraphs are well-written, but Paragraph 1 slightly edges out in terms of clarity and coherence.	1
462	phenoplier	gpt-3.5-turbo	FALSE	openai_gpt-3.5-turbo	2	21	results	tie	Both paragraphs exhibit clear sentence structures, are easy to follow, have correct grammar, and contain no spelling errors. There are no significant differences in quality between the two versions.	0
463	phenoplier	gpt-3.5-turbo	FALSE	openai_gpt-3.5-turbo	2	22	results	Paragraph 1	Paragraph 1 has a clearer sentence structure, making it easier to follow. It is correct in grammar and has no spelling errors. Both paragraphs present similar content, but Paragraph 1 edges out slightly in terms of clarity and readability.	1
464	phenoplier	gpt-3.5-turbo	FALSE	openai_gpt-3.5-turbo	2	23	discussion	tie	Both paragraphs exhibit clear sentence structures, are easy to follow, are correct in grammar, and have no spelling errors. There is no significant difference in quality between the two versions.	0
465	phenoplier	gpt-3.5-turbo	FALSE	openai_gpt-3.5-turbo	2	24	discussion	tie	Both paragraphs exhibit clear sentence structures, are easy to follow, correct in grammar, and have no spelling errors. The quality of both paragraphs is comparable, resulting in a tie.	0
466	phenoplier	gpt-3.5-turbo	FALSE	openai_gpt-3.5-turbo	2	25	discussion	tie	Both paragraphs exhibit clear sentence structures, are easy to follow, correct in grammar, and have no spelling errors. There are no significant differences in quality between the two versions.	0
467	phenoplier	gpt-3.5-turbo	FALSE	openai_gpt-3.5-turbo	2	26	discussion	tie	Both paragraphs exhibit clear sentence structure, are easy to follow, correct in grammar, and have no spelling errors. There are no significant differences that would make one paragraph stand out as superior to the other.	0
468	phenoplier	gpt-3.5-turbo	FALSE	openai_gpt-3.5-turbo	2	27	discussion	Paragraph 1	Paragraph 1 slightly edges out as the best choice due to its slightly improved sentence structure and presentation of information, making it marginally easier to follow compared to Paragraph A. Both paragraphs are grammatically correct and free of spelling errors.	1
469	phenoplier	gpt-3.5-turbo	FALSE	openai_gpt-3.5-turbo	2	28	discussion	Paragraph 1	Paragraph 1 has a clear sentence structure, is easy to follow, correct in grammar, and has no spelling errors. While both paragraphs have similar content, Paragraph 1 avoids repetitiveness in sentence structures and provides a slightly more concise and coherent presentation of the information.	1
470	phenoplier	gpt-3.5-turbo	FALSE	openai_gpt-3.5-turbo	2	29	discussion	tie	Both paragraphs exhibit a clear sentence structure, are easy to follow, correct in grammar, and have no spelling errors. They both effectively convey the study findings and implications in a coherent manner. Therefore, it is a tie between the two versions.	0
471	phenoplier	gpt-3.5-turbo	FALSE	openai_gpt-3.5-turbo	2	30	discussion	Paragraph 1	Paragraph 1 excels in having a clearer sentence structure, being easier to follow, and containing no grammar or spelling errors compared to Paragraph A. While both paragraphs have similar content, Paragraph 1's improved readability and coherence give it a slight edge over Paragraph A.	1
472	phenoplier	gpt-3.5-turbo	FALSE	openai_gpt-3.5-turbo	2	31	methods	tie	Both paragraphs exhibit clear sentence structures, are easy to follow, have correct grammar, and contain no spelling errors. The quality of writing in both versions is comparable, making it a tie.	0
473	phenoplier	gpt-3.5-turbo	FALSE	openai_gpt-3.5-turbo	2	32	methods	Paragraph 1	Both paragraphs exhibit clear sentence structures, are easy to follow, correct in grammar, and have no spelling errors. However, Paragraph 1 has the advantage of presenting the mathematical equation in a more organized and structured manner by using LaTeX formatting. This enhances the clarity and professional appearance of the paragraph, making it slightly better than Paragraph A.	1
474	phenoplier	gpt-3.5-turbo	FALSE	openai_gpt-3.5-turbo	2	33	methods	tie	Both paragraphs exhibit clear sentence structure, are easy to follow, correct in grammar, and have no spelling errors. While they may be challenging for readers unfamiliar with the technical terms used, both provide detailed explanations and equations essential for the scientific context presented.	0
475	phenoplier	gpt-3.5-turbo	FALSE	openai_gpt-3.5-turbo	2	34	methods	Paragraph 1	Paragraph 1 has a clearer sentence structure, making it easier to follow for readers. It is correct in grammar and has no spelling errors. While both paragraphs contain technical terminology and complex equations, Paragraph 1 is slightly more accessible due to its relatively simpler presentation and organization.	1
476	phenoplier	gpt-3.5-turbo	FALSE	openai_gpt-3.5-turbo	2	35	methods	Paragraph 1	Paragraph 1 has a slightly better structure and clarity in presenting the information related to gene expression analysis and optimization. While both paragraphs have similar positive and negative aspects, Paragraph 1 provides a bit more context and explanation, making it slightly easier to follow for readers with some background in the field.	1
477	phenoplier	gpt-3.5-turbo	FALSE	openai_gpt-3.5-turbo	2	36	methods	Paragraph 1	Paragraph 1 excels in having a clear sentence structure, being easy to follow, being correct in grammar, and having no spelling errors. It provides a smooth flow of information and maintains technical accuracy while being more reader-friendly compared to Paragraph A.	1
478	phenoplier	gpt-3.5-turbo	FALSE	openai_gpt-3.5-turbo	2	37	methods	Paragraph A	Paragraph A has a slightly clearer sentence structure and is more concise compared to Paragraph 1. It is also more technically accurate and free of minor grammatical errors, providing a better overall readability for readers familiar with the scientific domain.	-1
479	phenoplier	gpt-3.5-turbo	FALSE	openai_gpt-3.5-turbo	2	38	methods	Paragraph 1	Paragraph 1 has a clearer sentence structure, making it easier to follow. It is correct in grammar and has no spelling errors. While both paragraphs could benefit from simplifying the language, Paragraph 1 provides a slightly better explanation of the methods used and their implications.	1
480	phenoplier	gpt-3.5-turbo	FALSE	openai_gpt-3.5-turbo	2	39	methods	Paragraph 1	Paragraph 1 has a slightly clearer sentence structure and is marginally easier to follow compared to Paragraph A. Both paragraphs are correct in grammar and have no spelling errors. However, Paragraph 1 provides a bit more clarity and conciseness in presenting the methodology, making it slightly better overall.	1
481	phenoplier	gpt-3.5-turbo	FALSE	openai_gpt-3.5-turbo	2	40	methods	Paragraph 1	Paragraph 1 is slightly better as it is more reader-friendly and provides a clearer explanation of the methodology compared to Paragraph A. Both paragraphs have similar positive aspects, but Paragraph 1 edges out with slightly better clarity and ease of understanding.	1
482	phenoplier	gpt-3.5-turbo	FALSE	openai_gpt-3.5-turbo	2	41	methods	tie	Both paragraphs have a clear sentence structure, are easy to follow, correct in grammar, and have no spelling errors. Therefore, there is no significant difference in quality between the two versions.	0
483	phenoplier	gpt-3.5-turbo	FALSE	openai_gpt-3.5-turbo	2	42	methods	Paragraph A	Paragraph A has a slightly clearer sentence structure and a more concise presentation of technical information compared to Paragraph 1. While both paragraphs are dense with technical terminology, Paragraph A is marginally easier to follow for readers familiar with the subject matter.	-1
484	phenoplier	gpt-3.5-turbo	FALSE	openai_gpt-3.5-turbo	2	43	methods	tie	Both paragraphs exhibit clear sentence structures, are easy to follow, correct in grammar, and have no spelling errors. They are both of high quality in terms of these criteria.	0
485	phenoplier	gpt-3.5-turbo	FALSE	openai_gpt-3.5-turbo	2	44	methods	Paragraph 1	Paragraph 1 is slightly better as it uses more descriptive terms like 'Radial Basis Function (RBF) kernel' instead of just 'RBF kernel,' which enhances clarity. Additionally, it maintains a consistent naming convention for the matrices by referring to them as 'matrix D' throughout the paragraph.	1
486	phenoplier	gpt-3.5-turbo	FALSE	openai_gpt-3.5-turbo	2	45	methods	tie	Both paragraphs exhibit clear sentence structures, are easy to follow, correct in grammar, and have no spelling errors. Therefore, there is no significant difference in quality between the two versions.	0
487	phenoplier	gpt-3.5-turbo	FALSE	openai_gpt-3.5-turbo	2	46	methods	Paragraph 1	Paragraph 1 is clear, easy to follow, correct in grammar, and has no spelling errors.	1
488	phenoplier	gpt-3.5-turbo	FALSE	openai_gpt-3.5-turbo	2	47	methods	tie	Both paragraphs exhibit clear sentence structure, are easy to follow, correct in grammar, and have no spelling errors. There is no significant difference in quality between the two versions.	0
489	phenoplier	gpt-3.5-turbo	FALSE	openai_gpt-3.5-turbo	2	48	methods	Paragraph 1	Paragraph 1 has a clearer sentence structure, making it easier to follow while maintaining correct grammar and having no spelling errors. Both paragraphs are quite similar in quality, but Paragraph 1 slightly edges out in terms of clarity and coherence.	1
490	phenoplier	gpt-3.5-turbo	FALSE	openai_gpt-3.5-turbo	2	49	methods	Paragraph 1	Paragraph 1 excels in all evaluated areas, including clear sentence structure, ease of follow, correct grammar, and absence of spelling errors. It provides a more polished and refined presentation of the experimental methods compared to Paragraph A.	1
491	phenoplier	gpt-3.5-turbo	FALSE	openai_gpt-3.5-turbo	2	50	methods	Paragraph 1	Paragraph 1 has a clearer presentation with defined million notation, proper abbreviation usage, and better integration of figure reference, making it slightly superior in quality.	1
492	phenoplier	gpt-3.5-turbo	FALSE	openai_gpt-3.5-turbo	2	51	methods	Paragraph 1	Paragraph 1 has a clearer sentence structure, is easier to follow, and has no spelling errors compared to Paragraph A.	1
493	phenoplier	gpt-3.5-turbo	FALSE	openai_gpt-3.5-turbo	2	52	methods	Paragraph 1	Paragraph 1 is slightly better as it corrects the spelling error 'access' to 'assess' and includes the abbreviation 'µg' for micrograms. Both paragraphs have clear sentence structures, are easy to follow, have correct grammar, and contain no spelling errors. However, the minor improvements in Paragraph 1 give it a slight edge over Paragraph A.	1
494	phenoplier	gpt-3.5-turbo	FALSE	openai_gpt-3.5-turbo	2	53	methods	Paragraph 1	Both paragraphs exhibit clear sentence structure, are easy to follow, correct in grammar, and have no spelling errors. However, Paragraph 1 slightly edges out Paragraph A in terms of clarity and readability due to better punctuation and formatting choices.	1
495	phenoplier	gpt-3.5-turbo	FALSE	openai_gpt-3.5-turbo	2	54	methods	Paragraph 1	Paragraph 1 is slightly better than Paragraph A as it corrects the spelling error 'can not' to 'cannot' or 'can't'. Additionally, the reference citation format in Paragraph 1 seems more accurate and complete compared to the incomplete or incorrect format in Paragraph A.	1
496	phenoplier	gpt-3.5-turbo	FALSE	openai_gpt-3.5-turbo	2	55	methods	tie	Both paragraphs exhibit clear sentence structures, are easy to follow, correct in grammar, and have no spelling errors. They effectively convey the tools and software used for the CRISPR screening and data analysis in a scientific study. There is no significant difference in quality between the two versions.	0
497	phenoplier	gpt-3.5-turbo	FALSE	openai_gpt-3.5-turbo	2	56	supplementary material	tie	Both paragraphs exhibit a clear sentence structure, are easy to follow, have correct grammar, and contain no spelling errors. Therefore, there is no significant difference in quality between the two versions, resulting in a tie.	0
498	phenoplier	gpt-3.5-turbo	FALSE	openai_gpt-3.5-turbo	2	57	supplementary material	Paragraph 1	Paragraph 1 excels in having a slightly clearer sentence structure and being slightly easier to follow compared to Paragraph A. Both paragraphs are correct in grammar and have no spelling errors.	1
499	phenoplier	gpt-3.5-turbo	FALSE	openai_gpt-3.5-turbo	2	58	supplementary material	tie	Both paragraphs exhibit clear sentence structures, are easy to follow, correct in grammar, and have no spelling errors. There is no significant difference in quality between the two versions, resulting in a tie.	0
500	phenoplier	gpt-3.5-turbo	FALSE	openai_gpt-3.5-turbo	2	59	supplementary material	Paragraph 1	Paragraph 1 is slightly better than Paragraph A as it does not contain any spelling errors.	1
501	phenoplier	gpt-3.5-turbo	FALSE	openai_gpt-3.5-turbo	2	60	supplementary material	tie	Both paragraphs exhibit clear sentence structure, are easy to follow, have correct grammar, and contain no spelling errors. There are no significant differences in quality between the two versions.	0
502	phenoplier	gpt-3.5-turbo	FALSE	openai_gpt-3.5-turbo	2	61	supplementary material	Paragraph A	Paragraph A has a more precise use of terminology with 'latent space' compared to 'hidden space' in Paragraph 1. Additionally, Paragraph A maintains consistency in formatting mathematical notation with symbols like $oldsymbol{M}$, enhancing clarity for readers familiar with scientific writing.	-1
503	phenoplier	gpt-3.5-turbo	FALSE	openai_gpt-3.5-turbo	2	62	supplementary material	tie	Both paragraphs exhibit clear sentence structures, are easy to follow, correct in grammar, and have no spelling errors. There is no significant difference in quality between the two versions.	0
504	phenoplier	gpt-3.5-turbo	FALSE	openai_gpt-3.5-turbo	3	0	abstract	Paragraph A	Paragraph A has a slightly better sentence structure and flow of ideas compared to Paragraph 1.	-1
505	phenoplier	gpt-3.5-turbo	FALSE	openai_gpt-3.5-turbo	3	1	introduction	Paragraph 1	Paragraph 1 is slightly better as it is more concise and reader-friendly with a clearer structure, making it easier to follow while maintaining correct grammar and spelling.	1
506	phenoplier	gpt-3.5-turbo	FALSE	openai_gpt-3.5-turbo	3	2	introduction	tie	Both paragraphs exhibit clear sentence structure, are easy to follow, correct in grammar, and have no spelling errors. There is no significant difference in quality between the two versions.	0
507	phenoplier	gpt-3.5-turbo	FALSE	openai_gpt-3.5-turbo	3	3	introduction	tie	Both paragraphs have a clear sentence structure, are easy to follow, correct in grammar, and have no spelling errors. There is no significant difference in quality between the two versions.	0
508	phenoplier	gpt-3.5-turbo	FALSE	openai_gpt-3.5-turbo	3	4	introduction	Paragraph 1	Paragraph 1 exhibits clear sentence structure, is easy to follow, correct in grammar, and has no spelling errors. It effectively communicates complex scientific concepts in a coherent and organized manner.	1
509	phenoplier	gpt-3.5-turbo	FALSE	openai_gpt-3.5-turbo	3	5	results	tie	Both Paragraph A and Paragraph 1 exhibit clear sentence structures, are easy to follow, have correct grammar, and contain no spelling errors. The quality of writing in both paragraphs is similar, making it a tie.	0
510	phenoplier	gpt-3.5-turbo	FALSE	openai_gpt-3.5-turbo	3	6	results	Paragraph 1	Both paragraphs have clear sentence structures, are easy to follow, correct in grammar, and have no spelling errors. However, Paragraph 1 is slightly more concise and flows better, making it the better choice.	1
511	phenoplier	gpt-3.5-turbo	FALSE	openai_gpt-3.5-turbo	3	7	results	Paragraph 1	Paragraph 1 has a slightly more concise and streamlined presentation of the information compared to Paragraph A. The sentence structure is equally clear in both versions, but Paragraph 1 flows slightly better and is easier to follow. Both paragraphs are correct in grammar and do not contain spelling errors.	1
512	phenoplier	gpt-3.5-turbo	FALSE	openai_gpt-3.5-turbo	3	8	results	tie	Both paragraphs have clear sentence structures, are easy to follow, correct in grammar, and have no spelling errors. Both versions effectively convey the intended information without significant differences in quality.	0
513	phenoplier	gpt-3.5-turbo	FALSE	openai_gpt-3.5-turbo	3	9	results	Paragraph 1	Both paragraphs exhibit clear sentence structure, are easy to follow, correct in grammar, and have no spelling errors. However, Paragraph 1 presents the information in a more concise and coherent manner, making it slightly better than Paragraph A.	1
514	phenoplier	gpt-3.5-turbo	FALSE	openai_gpt-3.5-turbo	3	10	results	tie	Both paragraphs demonstrate clear sentence structures, are easy to follow, have correct grammar, and contain no spelling errors. The quality of writing in both versions is similar, making it a tie.	0
515	phenoplier	gpt-3.5-turbo	FALSE	openai_gpt-3.5-turbo	3	11	results	Paragraph 1	Both paragraphs exhibit clear sentence structures, are easy to follow, correct in grammar, and have no spelling errors. However, Paragraph 1 slightly edges out Paragraph A in terms of conciseness and clarity of presentation.	1
516	phenoplier	gpt-3.5-turbo	FALSE	openai_gpt-3.5-turbo	3	12	results	Paragraph 1	Paragraph 1 is slightly better than Paragraph A as it maintains a clearer sentence structure, is easier to follow, correct in grammar, and has no spelling errors. Both paragraphs are well-structured, but Paragraph 1 has a slightly smoother flow of ideas and better consistency in gene referencing.	1
517	phenoplier	gpt-3.5-turbo	FALSE	openai_gpt-3.5-turbo	3	13	results	Paragraph 1	Paragraph 1 has a clear sentence structure, is easy to follow, correct in grammar, and has no spelling errors. It presents the methodology in a structured and coherent manner, making it more reader-friendly compared to Paragraph A, which contains denser technical terms and references, lacks a smooth transition between different steps, and may be challenging for readers unfamiliar with the field.	1
518	phenoplier	gpt-3.5-turbo	FALSE	openai_gpt-3.5-turbo	3	14	results	tie	Both paragraphs exhibit clear sentence structure, are easy to follow, correct in grammar, and have no spelling errors. There is no significant difference in quality between the two versions.	0
519	phenoplier	gpt-3.5-turbo	FALSE	openai_gpt-3.5-turbo	3	15	results	Paragraph 1	Both paragraphs have a clear sentence structure, are easy to follow, have correct grammar, and contain no spelling errors. However, Paragraph 1 is slightly more concise and presents the information in a more streamlined manner compared to Paragraph A.	1
520	phenoplier	gpt-3.5-turbo	FALSE	openai_gpt-3.5-turbo	3	16	results	Paragraph 1	Paragraph 1 has a clearer sentence structure, making it easier to follow. It also maintains correct grammar and has no spelling errors. Additionally, it presents the information in a more concise and coherent manner compared to Paragraph A.	1
521	phenoplier	gpt-3.5-turbo	FALSE	openai_gpt-3.5-turbo	3	17	results	tie	Both Paragraph A and Paragraph 1 exhibit clear sentence structure, are easy to follow, correct in grammar, and have no spelling errors. There is no significant difference in quality between the two versions.	0
522	phenoplier	gpt-3.5-turbo	FALSE	openai_gpt-3.5-turbo	3	18	results	tie	Both paragraphs have clear sentence structures, are easy to follow, correct in grammar, and have no spelling errors. There is no significant difference in quality between the two versions.	0
523	phenoplier	gpt-3.5-turbo	FALSE	openai_gpt-3.5-turbo	3	19	results	Paragraph 1	Paragraph 1 is slightly better as it is more concise, with a clearer presentation of information and a smoother flow of ideas. It maintains a good balance between technical details and readability, making it easier for readers to follow and understand the content.	1
524	phenoplier	gpt-3.5-turbo	FALSE	openai_gpt-3.5-turbo	3	20	results	Paragraph 1	Paragraph 1 has a slightly clearer sentence structure and a more concise presentation of the information. It flows logically from explaining the methodology to detailing the associations of LVs with different traits. The grammar and spelling are correct in both paragraphs.	1
525	phenoplier	gpt-3.5-turbo	FALSE	openai_gpt-3.5-turbo	3	21	results	tie	Both paragraphs exhibit clear sentence structures, are easy to follow, have correct grammar, and contain no spelling errors. Both versions effectively present the information regarding the associations of LVs with autoimmune and cardiovascular diseases. As such, there is no significant difference in quality between the two paragraphs, resulting in a tie.	0
526	phenoplier	gpt-3.5-turbo	FALSE	openai_gpt-3.5-turbo	3	22	results	Paragraph 1	Paragraph 1 has a slightly better structure with more varied sentence lengths, making it more readable. It also provides clearer explanations of associations within the cardiovascular sub-branch, enhancing overall comprehension.	1
527	phenoplier	gpt-3.5-turbo	FALSE	openai_gpt-3.5-turbo	3	23	discussion	tie	Both paragraphs exhibit a high level of quality in terms of clear sentence structure, ease of follow, correct grammar, and absence of spelling errors. There is no significant difference between the two versions that would warrant selecting one as superior to the other.	0
528	phenoplier	gpt-3.5-turbo	FALSE	openai_gpt-3.5-turbo	3	24	discussion	tie	Both paragraphs exhibit clear sentence structures, are easy to follow, demonstrate correct grammar, and contain no spelling errors. Both versions effectively convey complex scientific information in a concise and coherent manner.	0
529	phenoplier	gpt-3.5-turbo	FALSE	openai_gpt-3.5-turbo	3	25	discussion	tie	Both Paragraph A and Paragraph 1 exhibit clear sentence structures, are easy to follow, correct in grammar, and have no spelling errors. The quality of writing in both paragraphs is comparable, making it difficult to determine a clear winner.	0
530	phenoplier	gpt-3.5-turbo	FALSE	openai_gpt-3.5-turbo	3	26	discussion	tie	Both paragraphs exhibit clear sentence structures, are easy to follow, correct in grammar, and have no spelling errors. There are no significant differences that would make one paragraph better than the other.	0
531	phenoplier	gpt-3.5-turbo	FALSE	openai_gpt-3.5-turbo	3	27	discussion	Paragraph 1	Paragraph 1 slightly edges out Paragraph A in terms of overall quality. While both paragraphs exhibit clear sentence structures, are easy to follow, and are correct in grammar with no spelling errors, Paragraph 1 is slightly more concise and coherent in its presentation. It effectively communicates the study methodology and results in a more organized and succinct manner compared to Paragraph A. …	1
532	phenoplier	gpt-3.5-turbo	FALSE	openai_gpt-3.5-turbo	3	28	discussion	Paragraph 1	Paragraph 1 demonstrates a slightly clearer sentence structure and more concise presentation of ideas compared to Paragraph A. It is easier to follow and maintains grammatical correctness throughout. Both paragraphs have no spelling errors, but Paragraph 1's organization and clarity give it a slight edge in overall quality.	1
533	phenoplier	gpt-3.5-turbo	FALSE	openai_gpt-3.5-turbo	3	29	discussion	Paragraph 1	Paragraph 1 and Paragraph A both exhibit clear sentence structure, are easy to follow, have correct grammar, and contain no spelling errors. However, Paragraph 1 has a slightly more polished and refined expression of ideas, making it the better choice in this comparison.	1
534	phenoplier	gpt-3.5-turbo	FALSE	openai_gpt-3.5-turbo	3	30	discussion	Paragraph 1	Paragraph 1 excels in all evaluated areas: clear sentence structure, easy to follow, correct grammar, and no spelling errors. It presents the information in a well-organized and concise manner.	1
535	phenoplier	gpt-3.5-turbo	FALSE	openai_gpt-3.5-turbo	3	31	methods	Paragraph A	Paragraph A has a slightly clearer sentence structure and a more concise presentation of the information compared to Paragraph 1. Both paragraphs are well-organized and free of grammar and spelling errors, but Paragraph A edges slightly ahead in clarity and conciseness.	-1
536	phenoplier	gpt-3.5-turbo	FALSE	openai_gpt-3.5-turbo	3	32	methods	Paragraph 1	Paragraph 1 is slightly better as it includes equation numbering for easier reference and better readability of the mathematical expressions. Both paragraphs have similar positive and negative aspects, but the equation numbering in Paragraph 1 provides a slight advantage in clarity.	1
537	phenoplier	gpt-3.5-turbo	FALSE	openai_gpt-3.5-turbo	3	33	methods	Paragraph 1	Paragraph 1 has a slightly clearer sentence structure and smoother transitions between the mathematical equations and their explanations compared to Paragraph A. Both paragraphs are similar in terms of ease of follow, correct grammar, and absence of spelling errors.	1
538	phenoplier	gpt-3.5-turbo	FALSE	openai_gpt-3.5-turbo	3	34	methods	Paragraph 1	While both paragraphs have clear sentence structures, correct grammar, and no spelling errors, Paragraph 1 is slightly easier to follow compared to Paragraph A. It provides a more concise and coherent explanation of the methodology of S-MultiXcan and its comparison with MultiXcan and PrediXcan. The equations and technical terms are presented in a more organized and understandable manner in Paragr…	1
539	phenoplier	gpt-3.5-turbo	FALSE	openai_gpt-3.5-turbo	3	35	methods	Paragraph A	Paragraph A has a slightly clearer sentence structure and is more concise in presenting the technical information. It also avoids long sentences, making it easier to follow. Both paragraphs are grammatically correct and have no spelling errors, but Paragraph A's structure and clarity give it a slight edge.	-1
540	phenoplier	gpt-3.5-turbo	FALSE	openai_gpt-3.5-turbo	3	36	methods	tie	Both paragraphs exhibit clear sentence structures, are easy to follow, are correct in grammar, and have no spelling errors. The quality of writing in both versions is comparable, resulting in a tie.	0
541	phenoplier	gpt-3.5-turbo	FALSE	openai_gpt-3.5-turbo	3	37	methods	Paragraph 1	Paragraph 1 is slightly better due to the correct grammar, clearer reference citation format, and fewer minor errors compared to Paragraph A.	1
542	phenoplier	gpt-3.5-turbo	FALSE	openai_gpt-3.5-turbo	3	38	methods	Paragraph 1	Paragraph 1 slightly edges out Paragraph A in terms of clarity and coherence. While both paragraphs have clear sentence structures, Paragraph 1 is slightly easier to follow and provides a more coherent flow of information. Additionally, Paragraph 1 presents the technical content in a slightly more accessible manner by offering clearer explanations and transitions between concepts. Both paragraphs…	1
543	phenoplier	gpt-3.5-turbo	FALSE	openai_gpt-3.5-turbo	3	39	methods	Paragraph 1	Paragraph 1 excels in having a clearer sentence structure, making it easier to follow the information presented. Both paragraphs are correct in grammar and have no spelling errors. However, Paragraph 1 slightly edges out in clarity and readability due to its slightly simplified language and improved flow of information.	1
544	phenoplier	gpt-3.5-turbo	FALSE	openai_gpt-3.5-turbo	3	40	methods	tie	Both paragraphs exhibit clear sentence structures, are easy to follow, correct in grammar, and have no spelling errors. The quality of writing in both versions is comparable, making it a tie.	0
545	phenoplier	gpt-3.5-turbo	FALSE	openai_gpt-3.5-turbo	3	41	methods	Paragraph A	Paragraph A is slightly better due to providing additional context about the data matrix projection using Equation and including the information about the traits and LVs as the input for the clustering pipeline.	-1
546	phenoplier	gpt-3.5-turbo	FALSE	openai_gpt-3.5-turbo	3	42	methods	tie	Both paragraphs exhibit clear sentence structure, are easy to follow, correct in grammar, and have no spelling errors. There are no significant differences in quality between the two versions.	0
547	phenoplier	gpt-3.5-turbo	FALSE	openai_gpt-3.5-turbo	3	43	methods	Paragraph 1	Paragraph 1 has a clear sentence structure, is correct in grammar, and has no spelling errors. While both paragraphs have similar technical content, Paragraph 1 is slightly more concise and coherent in presenting the information, making it slightly easier to follow compared to Paragraph A.	1
548	phenoplier	gpt-3.5-turbo	FALSE	openai_gpt-3.5-turbo	3	44	methods	Paragraph A	Paragraph A has a slightly better use of technical terms and symbols, which enhances the clarity and precision of the explanation. Additionally, the mention of specific figures for reference adds to the overall coherence of the paragraph.	-1
549	phenoplier	gpt-3.5-turbo	FALSE	openai_gpt-3.5-turbo	3	45	methods	Paragraph 1	Paragraph 1 has a clearer sentence structure, making it slightly easier to follow than Paragraph A. Both paragraphs are correct in grammar, have no spelling errors, and are relatively easy to follow, but the improved clarity in Paragraph 1 gives it a slight edge over Paragraph A.	1
550	phenoplier	gpt-3.5-turbo	FALSE	openai_gpt-3.5-turbo	3	46	methods	tie	Both Paragraph A and Paragraph 1 exhibit clear sentence structure, are easy to follow, have correct grammar, and contain no spelling errors. There are no significant differences between the two versions that would make one stand out as superior to the other.	0
551	phenoplier	gpt-3.5-turbo	FALSE	openai_gpt-3.5-turbo	3	47	methods	tie	Both paragraphs exhibit clear sentence structure, are easy to follow, correct in grammar, and have no spelling errors. There is no significant difference in quality between the two versions.	0
552	phenoplier	gpt-3.5-turbo	FALSE	openai_gpt-3.5-turbo	3	48	methods	Paragraph 1	Paragraph 1 excels in all evaluated areas - clear sentence structure, easy to follow, correct grammar, and no spelling errors. It presents the information in a more polished and refined manner compared to Paragraph A.	1
553	phenoplier	gpt-3.5-turbo	FALSE	openai_gpt-3.5-turbo	3	49	methods	Paragraph 1	Paragraph 1 is the better version as it has a clear sentence structure, is easy to follow, is correct in grammar, and has no spelling errors. It provides detailed technical information that enhances clarity and understanding.	1
554	phenoplier	gpt-3.5-turbo	FALSE	openai_gpt-3.5-turbo	3	50	methods	Paragraph 1	Paragraph 1 is slightly better as it has corrected the spelling error, maintained consistency in capitalization, and ensured proper spacing for temperature units.	1
555	phenoplier	gpt-3.5-turbo	FALSE	openai_gpt-3.5-turbo	3	51	methods	Paragraph 1	Both paragraphs exhibit clear sentence structures, are easy to follow, correct in grammar, and have no spelling errors. However, Paragraph 1 slightly edges out Paragraph A with more precise details in certain steps, such as specifying the nozzle size used for sorting and providing a clearer reference to the figure. These enhancements contribute to a more comprehensive and cohesive explanation of …	1
556	phenoplier	gpt-3.5-turbo	FALSE	openai_gpt-3.5-turbo	3	52	methods	tie	Both paragraphs have a clear sentence structure, are easy to follow, correct in grammar, and have no spelling errors. Both versions are equally well-written for a scientific Methods section.	0
557	phenoplier	gpt-3.5-turbo	FALSE	openai_gpt-3.5-turbo	3	53	methods	Paragraph 1	Paragraph 1 excels in having a clear sentence structure, being easy to follow, being correct in grammar, and having no spelling errors. It provides a well-organized and coherent description of the methods for Illumina library generation and sequencing.	1
558	phenoplier	gpt-3.5-turbo	FALSE	openai_gpt-3.5-turbo	3	54	methods	tie	Both paragraphs exhibit clear sentence structure, are easy to follow, are correct in grammar, and have no spelling errors. There are no significant differences in quality between the two versions.	0
559	phenoplier	gpt-3.5-turbo	FALSE	openai_gpt-3.5-turbo	3	55	methods	Paragraph 1	Paragraph 1 is slightly better as it provides a bit more detail on the software and packages used for data analysis, making it slightly more informative for readers. Both paragraphs lack specific details on the rationale behind the software choices and the type of data analyzed, but Paragraph 1's additional information edges it slightly ahead.	1
560	phenoplier	gpt-3.5-turbo	FALSE	openai_gpt-3.5-turbo	3	56	supplementary material	Paragraph A	Paragraph A has a slightly clearer sentence structure and is more concise in presenting the methodology. Both paragraphs are easy to follow, correct in grammar, and have no spelling errors. However, Paragraph A provides a more direct and succinct description of the study methodology.	-1
561	phenoplier	gpt-3.5-turbo	FALSE	openai_gpt-3.5-turbo	3	57	supplementary material	Paragraph 1	Both paragraphs exhibit clear sentence structures, are easy to follow, correct in grammar, and have no spelling errors. However, Paragraph 1 slightly edges out the other version with its slightly more organized presentation of information and smoother transitions between steps in the study.	1
562	phenoplier	gpt-3.5-turbo	FALSE	openai_gpt-3.5-turbo	3	58	supplementary material	tie	Both paragraphs exhibit clear sentence structure, are easy to follow, correct in grammar, and contain no spelling errors. Both versions effectively convey the necessary information in a scientific context without significant differences in quality.	0
563	phenoplier	gpt-3.5-turbo	FALSE	openai_gpt-3.5-turbo	3	59	supplementary material	Paragraph 1	Both paragraphs have clear sentence structures, are easy to follow, correct in grammar, and have no spelling errors. However, Paragraph 1 is slightly more concise and straightforward in its explanation compared to Paragraph A.	1
564	phenoplier	gpt-3.5-turbo	FALSE	openai_gpt-3.5-turbo	3	60	supplementary material	Paragraph 1	Paragraph 1 has a clearer sentence structure, making it easier to follow. It is grammatically correct and free of spelling errors. While both paragraphs are well-written, Paragraph 1's smoother transition between discussing LV914 and general inflation enhances its coherence and flow.	1
565	phenoplier	gpt-3.5-turbo	FALSE	openai_gpt-3.5-turbo	3	61	supplementary material	tie	Both paragraphs have a clear sentence structure, are easy to follow, correct in grammar, and have no spelling errors. Therefore, there is no clear distinction between the two in terms of quality.	0
566	phenoplier	gpt-3.5-turbo	FALSE	openai_gpt-3.5-turbo	3	62	supplementary material	Paragraph 1	Paragraph 1 excels in all evaluated areas. It has a clear sentence structure, is easy to follow, correct in grammar, and has no spelling errors. The transitions between discussing different scenarios are smooth, and complex concepts are effectively conveyed in a concise and understandable manner.	1
567	phenoplier	gpt-3.5-turbo	FALSE	openai_gpt-3.5-turbo	4	0	abstract	Paragraph 1	Both paragraphs exhibit clear sentence structure, are easy to follow, have correct grammar, and contain no spelling errors. However, Paragraph 1 presents the information in a slightly more concise and direct manner, making it slightly better in terms of overall readability and clarity.	1
568	phenoplier	gpt-3.5-turbo	FALSE	openai_gpt-3.5-turbo	4	1	introduction	Paragraph 1	Paragraph 1 excels in having a clear sentence structure, being easy to follow, correct in grammar, and free of spelling errors. It presents the information in a concise and coherent manner, making it more reader-friendly compared to Paragraph A, which had multiple references cited within the text, making it overwhelming for readers and lacking a smooth flow due to the heavy use of references.	1
569	phenoplier	gpt-3.5-turbo	FALSE	openai_gpt-3.5-turbo	4	2	introduction	tie	Both Paragraph A and Paragraph 1 exhibit clear sentence structures, are easy to follow, correct in grammar, and free of spelling errors. There are no significant differences in quality between the two versions.	0
570	phenoplier	gpt-3.5-turbo	FALSE	openai_gpt-3.5-turbo	4	3	introduction	tie	Both paragraphs exhibit clear sentence structure, are easy to follow, correct in grammar, and have no spelling errors. Both versions effectively communicate complex scientific concepts in a coherent and organized manner.	0
571	phenoplier	gpt-3.5-turbo	FALSE	openai_gpt-3.5-turbo	4	4	introduction	Paragraph 1	Paragraph 1 has a slightly smoother flow of ideas and presents the information in a more cohesive manner compared to Paragraph A.	1
572	phenoplier	gpt-3.5-turbo	FALSE	openai_gpt-3.5-turbo	4	5	results	Paragraph A	Paragraph A has a slightly more detailed explanation of the components of the computational framework, providing a clearer understanding of the methodology. While both paragraphs are well-structured and easy to follow, Paragraph A includes additional information that enhances the overall clarity and completeness of the description.	-1
573	phenoplier	gpt-3.5-turbo	FALSE	openai_gpt-3.5-turbo	4	6	results	tie	Both paragraphs exhibit clear sentence structure, are easy to follow, correct in grammar, and have no spelling errors. Therefore, there is no significant difference in quality between the two versions.	0
574	phenoplier	gpt-3.5-turbo	FALSE	openai_gpt-3.5-turbo	4	7	results	Paragraph 1	Paragraph 1 has a more concise and clear sentence structure. It is easy to follow, correct in grammar, and has no spelling errors. Both paragraphs are similar in quality, but Paragraph 1 slightly edges out in terms of clarity and conciseness.	1
575	phenoplier	gpt-3.5-turbo	FALSE	openai_gpt-3.5-turbo	4	8	results	tie	Both paragraphs demonstrate clear sentence structures, are easy to follow, correct in grammar, and have no spelling errors. There are no significant differences in quality between the two versions, resulting in a tie.	0
576	phenoplier	gpt-3.5-turbo	FALSE	openai_gpt-3.5-turbo	4	9	results	Paragraph 1	Paragraph 1 excels in having a clearer sentence structure, making it easier to follow. It is grammatically correct and contains no spelling errors. Additionally, Paragraph 1 is more concise and effectively conveys the information.	1
577	phenoplier	gpt-3.5-turbo	FALSE	openai_gpt-3.5-turbo	4	10	results	tie	Both paragraphs exhibit clear sentence structure, are easy to follow, correct in grammar, and have no spelling errors. There is no significant difference in quality between the two versions.	0
578	phenoplier	gpt-3.5-turbo	FALSE	openai_gpt-3.5-turbo	4	11	results	Paragraph 1	Paragraph 1 edges out Paragraph A due to its slightly clearer and more concise presentation of the research findings. Paragraph 1 maintains a similar level of clarity and coherence but with a slightly improved flow of information, making it slightly easier to follow.	1
579	phenoplier	gpt-3.5-turbo	FALSE	openai_gpt-3.5-turbo	4	12	results	Paragraph 1	Paragraph 1 has a clear sentence structure, is easy to follow, is correct in grammar, and has no spelling errors. While both paragraphs are well-structured, Paragraph 1 edges out slightly due to its flawless execution in all evaluated areas.	1
580	phenoplier	gpt-3.5-turbo	FALSE	openai_gpt-3.5-turbo	4	13	results	tie	Both paragraphs exhibit clear sentence structures, are easy to follow, have correct grammar, and contain no spelling errors. There are no significant differences in quality between the two versions.	0
581	phenoplier	gpt-3.5-turbo	FALSE	openai_gpt-3.5-turbo	4	14	results	tie	Both paragraphs exhibit clear sentence structures, are easy to follow, correct in grammar, and have no spelling errors. Therefore, there is no significant difference in quality between the two versions.	0
582	phenoplier	gpt-3.5-turbo	FALSE	openai_gpt-3.5-turbo	4	15	results	tie	Both paragraphs exhibit clear sentence structure, are easy to follow, correct in grammar, and have no spelling errors. There are no significant differences between the two versions to declare one as better than the other.	0
583	phenoplier	gpt-3.5-turbo	FALSE	openai_gpt-3.5-turbo	4	16	results	Paragraph 1	Paragraph 1 has a clearer sentence structure, making it easier to follow. It is grammatically correct, free of spelling errors, and presents information in a more organized and concise manner compared to Paragraph A. While both paragraphs have some similarities, Paragraph 1 stands out slightly in terms of readability and coherence.	1
584	phenoplier	gpt-3.5-turbo	FALSE	openai_gpt-3.5-turbo	4	17	results	tie	Both paragraphs exhibit clear sentence structures, are easy to follow, correct in grammar, and have no spelling errors. The quality of writing in both paragraphs is similar, making it a tie.	0
585	phenoplier	gpt-3.5-turbo	FALSE	openai_gpt-3.5-turbo	4	18	results	Paragraph 1	Paragraph 1 has a slightly clearer and more concise sentence structure, making it easier to follow while maintaining correct grammar and no spelling errors. Both paragraphs convey similar information, but Paragraph 1 presents it in a more streamlined and organized manner.	1
586	phenoplier	gpt-3.5-turbo	FALSE	openai_gpt-3.5-turbo	4	19	results	Paragraph 1	Paragraph 1 has a clear sentence structure, is easy to follow, correct in grammar, and has no spelling errors. It effectively presents the information in a structured and coherent manner, making it more reader-friendly compared to Paragraph A.	1
587	phenoplier	gpt-3.5-turbo	FALSE	openai_gpt-3.5-turbo	4	20	results	Paragraph 1	Paragraph 1 has a slightly clearer sentence structure and presents the information in a more organized and cohesive manner compared to Paragraph A. Both paragraphs are easy to follow, correct in grammar, and free of spelling errors. However, Paragraph 1 flows more smoothly and logically, making it the slightly better choice in this comparison.	1
588	phenoplier	gpt-3.5-turbo	FALSE	openai_gpt-3.5-turbo	4	21	results	tie	Both paragraphs demonstrate high quality in terms of clear sentence structure, ease of follow, correct grammar, and absence of spelling errors. There is no significant difference between the two versions that would warrant selecting one over the other.	0
589	phenoplier	gpt-3.5-turbo	FALSE	openai_gpt-3.5-turbo	4	22	results	tie	Both paragraphs exhibit clear sentence structures, are easy to follow, correct in grammar, and have no spelling errors. There are no significant differences in quality between the two versions.	0
590	phenoplier	gpt-3.5-turbo	FALSE	openai_gpt-3.5-turbo	4	23	discussion	tie	Both paragraphs exhibit clear sentence structures, are easy to follow, correct in grammar, and have no spelling errors. They effectively communicate complex scientific concepts in a coherent and organized manner without significant differences in quality.	0
591	phenoplier	gpt-3.5-turbo	FALSE	openai_gpt-3.5-turbo	4	24	discussion	tie	Both paragraphs exhibit clear sentence structure, are easy to follow, correct in grammar, and have no spelling errors. There are no significant differences in quality between the two versions.	0
592	phenoplier	gpt-3.5-turbo	FALSE	openai_gpt-3.5-turbo	4	25	discussion	tie	Both paragraphs exhibit clear sentence structures, are easy to follow, correct in grammar, and have no spelling errors. They both effectively present the study findings and their implications without any significant differences in quality.	0
593	phenoplier	gpt-3.5-turbo	FALSE	openai_gpt-3.5-turbo	4	26	discussion	Paragraph 1	Paragraph 1 has a clear sentence structure, is easy to follow, correct in grammar, and has no spelling errors. Both paragraphs are well-written, but Paragraph 1 slightly edges out with a more concise and polished presentation.	1
594	phenoplier	gpt-3.5-turbo	FALSE	openai_gpt-3.5-turbo	4	27	discussion	tie	Both paragraphs demonstrate clear sentence structures, are easy to follow, correct in grammar, and have no spelling errors. There are no significant differences in quality between the two versions.	0
595	phenoplier	gpt-3.5-turbo	FALSE	openai_gpt-3.5-turbo	4	28	discussion	Paragraph 1	Paragraph 1 has a slightly clearer sentence structure, making it easier to follow. It also has a more concise and straightforward presentation of the ideas, with no noticeable grammar or spelling errors. While both paragraphs have similar content, Paragraph 1's smoother transitions between concepts and more concise explanations give it a slight edge over Paragraph A.	1
596	phenoplier	gpt-3.5-turbo	FALSE	openai_gpt-3.5-turbo	4	29	discussion	Paragraph 1	Paragraph 1 excels in having clear sentence structure, being easy to follow, correct in grammar, and having no spelling errors. It effectively conveys the research findings and implications in a well-organized and error-free manner.	1
597	phenoplier	gpt-3.5-turbo	FALSE	openai_gpt-3.5-turbo	4	30	discussion	Paragraph 1	Paragraph 1 excels in having a clear sentence structure, being easy to follow, being correct in grammar, and having no spelling errors. It also presents the information in a more concise and direct manner compared to Paragraph A.	1
598	phenoplier	gpt-3.5-turbo	FALSE	openai_gpt-3.5-turbo	4	31	methods	Paragraph A	Paragraph A is slightly better due to its smoother transitions between sentences and avoidance of repetitive sentence structure. Both paragraphs are well-structured, easy to follow, correct in grammar, and have no spelling errors.	-1
599	phenoplier	gpt-3.5-turbo	FALSE	openai_gpt-3.5-turbo	4	32	methods	Paragraph A	Paragraph A has a clearer presentation of the information with a more concise sentence structure, making it slightly easier to follow compared to Paragraph 1. Both paragraphs are correct in grammar and have no spelling errors.	-1
600	phenoplier	gpt-3.5-turbo	FALSE	openai_gpt-3.5-turbo	4	33	methods	Paragraph A	Paragraph A has a slightly clearer sentence structure and is marginally easier to follow compared to Paragraph 1. Both paragraphs are correct in grammar and have no spelling errors.	-1
601	phenoplier	gpt-3.5-turbo	FALSE	openai_gpt-3.5-turbo	4	34	methods	Paragraph 1	Paragraph 1 has a clear sentence structure, correct grammar, and no spelling errors. While both paragraphs are challenging to follow due to complex technical content, Paragraph 1 is slightly more coherent and organized in presenting the information.	1
602	phenoplier	gpt-3.5-turbo	FALSE	openai_gpt-3.5-turbo	4	35	methods	Paragraph 1	Paragraph 1 has a slightly clearer sentence structure and explanation of the optimization objective function, making it marginally easier to follow for readers unfamiliar with the field. Both paragraphs are correct in grammar and have no spelling errors.	1
603	phenoplier	gpt-3.5-turbo	FALSE	openai_gpt-3.5-turbo	4	36	methods	Paragraph 1	Paragraph 1 is an improvement over Paragraph A in terms of being easier to follow while maintaining clear sentence structure, correct grammar, and no spelling errors. Although both paragraphs contain technical jargon, Paragraph 1 presents the information in a slightly more coherent and accessible manner, making it the better choice overall.	1
604	phenoplier	gpt-3.5-turbo	FALSE	openai_gpt-3.5-turbo	4	37	methods	Paragraph 1	Paragraph 1 has a slightly better flow and readability due to the more concise explanations and smoother transitions between concepts compared to Paragraph A. Both paragraphs are clear, easy to follow, correct in grammar, and free of spelling errors, but Paragraph 1 edges out slightly in terms of overall coherence.	1
605	phenoplier	gpt-3.5-turbo	FALSE	openai_gpt-3.5-turbo	4	38	methods	tie	Both paragraphs exhibit clear sentence structure, are easy to follow, correct in grammar, and have no spelling errors. There are no significant differences in quality between the two versions.	0
606	phenoplier	gpt-3.5-turbo	FALSE	openai_gpt-3.5-turbo	4	39	methods	Paragraph 1	Paragraph 1 is clearer, easier to follow, correct in grammar, and has no spelling errors. It presents the information in a more organized and reader-friendly manner compared to Paragraph A.	1
607	phenoplier	gpt-3.5-turbo	FALSE	openai_gpt-3.5-turbo	4	40	methods	Paragraph 1	Paragraph 1 is slightly better due to the clearer explanation of the scenario in which $k$ could represent all LVs or specific values, enhancing reader understanding.	1
608	phenoplier	gpt-3.5-turbo	FALSE	openai_gpt-3.5-turbo	4	41	methods	Paragraph A	Paragraph A is the better choice as it provides a more complete description of the preprocessing steps, including additional details about the data matrix projection and the input for the clustering pipeline. It has a more comprehensive and cohesive presentation of the information compared to Paragraph 1, which lacks a concluding statement to tie the preprocessing steps to the subsequent analysis.	-1
609	phenoplier	gpt-3.5-turbo	FALSE	openai_gpt-3.5-turbo	4	42	methods	tie	Both paragraphs exhibit clear sentence structure, are easy to follow, have correct grammar, and contain no spelling errors. There are no significant differences in quality between the two versions.	0
610	phenoplier	gpt-3.5-turbo	FALSE	openai_gpt-3.5-turbo	4	43	methods	tie	Both paragraphs exhibit clear sentence structure, are easy to follow, correct in grammar, and have no spelling errors. Therefore, there is no significant difference in quality between the two versions.	0
611	phenoplier	gpt-3.5-turbo	FALSE	openai_gpt-3.5-turbo	4	44	methods	Paragraph 1	Paragraph 1 is slightly easier to follow due to the use of more common terms like 'Radial Basis Function (RBF)' instead of just 'RBF' and the inclusion of 'matrix' before the variable 'D' for better clarity. Both paragraphs have clear sentence structures, correct grammar, and no spelling errors, but the additional clarifications in Paragraph 1 make it slightly more accessible to readers unfamilia…	1
612	phenoplier	gpt-3.5-turbo	FALSE	openai_gpt-3.5-turbo	4	45	methods	tie	Both paragraphs exhibit clear sentence structure, are easy to follow, have correct grammar, and contain no spelling errors. Therefore, there is no significant difference in quality between the two versions, resulting in a tie.	0
613	phenoplier	gpt-3.5-turbo	FALSE	openai_gpt-3.5-turbo	4	46	methods	tie	Both paragraphs exhibit clear sentence structure, are easy to follow, correct in grammar, and have no spelling errors. There are no significant differences between the two versions to declare one as better than the other.	0
614	phenoplier	gpt-3.5-turbo	FALSE	openai_gpt-3.5-turbo	4	47	methods	tie	Both paragraphs exhibit clear sentence structure, are easy to follow, correct in grammar, and have no spelling errors. Both versions effectively convey the information about the lentiviral pooled CRISPR-Cas9 library.	0
615	phenoplier	gpt-3.5-turbo	FALSE	openai_gpt-3.5-turbo	4	48	methods	Paragraph 1	Paragraph 1 has a slightly better sentence structure with shorter sentences, making it easier to follow. Both paragraphs are correct in grammar, have no spelling errors, and provide a clear description of the lentiviral titer determination process. However, Paragraph 1's concise sentences contribute to its overall clarity and readability.	1
616	phenoplier	gpt-3.5-turbo	FALSE	openai_gpt-3.5-turbo	4	49	methods	Paragraph 1	Paragraph 1 excels in all evaluated areas - clear sentence structure, easy to follow, correct grammar, and no spelling errors. It provides a well-structured and detailed description of the lentiviral transduction process in a concise manner.	1
617	phenoplier	gpt-3.5-turbo	FALSE	openai_gpt-3.5-turbo	4	50	methods	Paragraph 1	Paragraph 1 demonstrates slightly better clarity and specificity in describing the procedures involved in the fluorescent dye staining process. It provides more detailed information on the cell numbers, volumes used, and the incubation conditions, enhancing the overall understanding of the experiment.	1
618	phenoplier	gpt-3.5-turbo	FALSE	openai_gpt-3.5-turbo	4	51	methods	Paragraph 1	Paragraph 1 has a clearer sentence structure, correct grammar, and no spelling errors. It is slightly more polished and follows scientific writing standards more closely.	1
619	phenoplier	gpt-3.5-turbo	FALSE	openai_gpt-3.5-turbo	4	52	methods	Paragraph 1	Paragraph 1 is slightly better as it corrects the spelling error 'access' to 'assess,' provides clarity on the use of Nanodrop as a spectrophotometer, spells out 'genomic DNA' before using the abbreviation, specifies the range of gDNA isolated, and clarifies the purpose of PCR verification.	1
620	phenoplier	gpt-3.5-turbo	FALSE	openai_gpt-3.5-turbo	4	53	methods	Paragraph 1	Paragraph 1 has slightly better punctuation and capitalization consistency compared to Paragraph A. Additionally, Paragraph 1 has a more concise and organized structure, making it slightly easier to follow.	1
621	phenoplier	gpt-3.5-turbo	FALSE	openai_gpt-3.5-turbo	4	54	methods	Paragraph 1	Paragraph 1 has a clear sentence structure, is easy to follow, is correct in grammar, and has no spelling errors. Both paragraphs are similar in quality, but Paragraph 1 provides a bit more detail and context regarding the datasets mentioned, enhancing clarity and understanding.	1
622	phenoplier	gpt-3.5-turbo	FALSE	openai_gpt-3.5-turbo	4	55	methods	tie	Both paragraphs exhibit clear sentence structures, are easy to follow, have correct grammar, and contain no spelling errors. Therefore, there is no significant difference in quality between the two versions, resulting in a tie.	0
623	phenoplier	gpt-3.5-turbo	FALSE	openai_gpt-3.5-turbo	4	56	supplementary material	tie	Both paragraphs exhibit clear sentence structure, are easy to follow, correct in grammar, and have no spelling errors. There are no significant differences that would make one paragraph better than the other.	0
624	phenoplier	gpt-3.5-turbo	FALSE	openai_gpt-3.5-turbo	4	57	supplementary material	Paragraph 1	Paragraph 1 has a slightly clearer sentence structure and uses more precise language, making it slightly easier to follow compared to Paragraph A.	1
625	phenoplier	gpt-3.5-turbo	FALSE	openai_gpt-3.5-turbo	4	58	supplementary material	tie	Both paragraphs exhibit clear sentence structure, are easy to follow, correct in grammar, and have no spelling errors. Both versions effectively convey the necessary information in a scientific context.	0
626	phenoplier	gpt-3.5-turbo	FALSE	openai_gpt-3.5-turbo	4	59	supplementary material	tie	Both paragraphs exhibit clear sentence structure, are easy to follow, correct in grammar, and have no spelling errors. There are no significant differences in quality between the two versions.	0
627	phenoplier	gpt-3.5-turbo	FALSE	openai_gpt-3.5-turbo	4	60	supplementary material	tie	Both paragraphs exhibit clear sentence structures, are easy to follow, correct in grammar, and have no spelling errors. There are no significant differences in quality between the two versions.	0
628	phenoplier	gpt-3.5-turbo	FALSE	openai_gpt-3.5-turbo	4	61	supplementary material	Paragraph A	Paragraph A excels in terms of using the scientifically accurate term 'latent space' instead of 'hidden space,' making it more precise and aligned with standard terminology. Both paragraphs are clear, easy to follow, correct in grammar, and free of spelling errors. However, the use of 'latent space' in Paragraph A gives it a slight edge over Paragraph 1.	-1
629	phenoplier	gpt-3.5-turbo	FALSE	openai_gpt-3.5-turbo	4	62	supplementary material	Paragraph 1	Paragraph 1 has a slightly smoother flow of ideas and a more refined structure compared to Paragraph A. Both paragraphs are well-written with correct grammar, clear sentence structure, and no spelling errors, but Paragraph 1 edges out slightly in terms of clarity and coherence.	1
630	ccc	gpt-3.5-turbo	TRUE	openai_gpt-3.5-turbo	0	0	abstract	Paragraph A	Paragraph A slightly edges out Paragraph 1 in terms of clarity and ease of following the information presented. Both paragraphs are well-structured and free from grammar and spelling errors, but Paragraph A has a slightly smoother flow of ideas and a more concise presentation.	-1
631	ccc	gpt-3.5-turbo	TRUE	openai_gpt-3.5-turbo	0	1	introduction	tie	Both paragraphs have clear sentence structures, are easy to follow, correct in grammar, and have no spelling errors. Both versions effectively introduce the topic and provide a good overview of the importance of correlation analysis in data mining. Therefore, there is no clear superiority of one paragraph over the other.	0
632	ccc	gpt-3.5-turbo	TRUE	openai_gpt-3.5-turbo	0	2	introduction	Paragraph 1	Paragraph 1 slightly edges out Paragraph A in terms of clarity and ease of follow due to the more concise referencing style and slightly better flow of information.	1
633	ccc	gpt-3.5-turbo	TRUE	openai_gpt-3.5-turbo	0	3	introduction	Paragraph 1	Paragraph 1 slightly edges out as the best choice due to its slightly better organization and flow. While both paragraphs are well-written and clear, Paragraph 1 effectively presents the information in a slightly more structured and coherent manner.	1
634	ccc	gpt-3.5-turbo	TRUE	openai_gpt-3.5-turbo	0	4	results	Paragraph A	Paragraph A has a clearer sentence structure and is more concise. It avoids potential confusion with special characters and maintains a smoother flow of information. Both paragraphs are correct in grammar and free of spelling errors, but Paragraph A is slightly easier to follow.	-1
635	ccc	gpt-3.5-turbo	TRUE	openai_gpt-3.5-turbo	0	5	results	tie	Both paragraphs exhibit high quality in terms of clear sentence structure, ease of understanding, grammatical correctness, and absence of spelling errors. There are no significant differences between the two versions that would make one clearly better than the other.	0
636	ccc	gpt-3.5-turbo	TRUE	openai_gpt-3.5-turbo	0	6	results	Paragraph A	Paragraph A has a slightly clearer sentence structure and is more concise, making it slightly easier to follow compared to Paragraph 1. Both paragraphs are correct in grammar and have no spelling errors.	-1
637	ccc	gpt-3.5-turbo	TRUE	openai_gpt-3.5-turbo	0	7	results	Paragraph A	Paragraph A has a clearer sentence structure and fewer minor issues compared to Paragraph 1. Although both paragraphs have some areas that could be improved, Paragraph A overall presents the information more effectively.	-1
638	ccc	gpt-3.5-turbo	TRUE	openai_gpt-3.5-turbo	0	8	results	Paragraph A	Paragraph A has a slightly clearer sentence structure and is easier to follow compared to Paragraph 1, which is denser and more challenging to follow due to the excessive information packed into each sentence. Both paragraphs are correct in grammar and have no spelling errors.	-1
639	ccc	gpt-3.5-turbo	TRUE	openai_gpt-3.5-turbo	0	9	results	Paragraph 1	Paragraph 1 has a more concise and coherent presentation of the information, making it slightly clearer and easier to follow compared to Paragraph A.	1
640	ccc	gpt-3.5-turbo	TRUE	openai_gpt-3.5-turbo	0	10	results	Paragraph A	Paragraph A demonstrates slightly better clarity in sentence structure and coherence compared to Paragraph 1. Although both paragraphs are well-structured and grammatically correct, Paragraph A has a slightly smoother flow of information and avoids repetition, making it the slightly better choice.	-1
641	ccc	gpt-3.5-turbo	TRUE	openai_gpt-3.5-turbo	0	11	results	Paragraph 1	Paragraph 1 has a slightly clearer sentence structure and is easier to follow compared to Paragraph A. Both paragraphs are correct in grammar and have no spelling errors, but Paragraph 1 presents the information in a slightly more organized and coherent manner.	1
642	ccc	gpt-3.5-turbo	TRUE	openai_gpt-3.5-turbo	0	12	results	Paragraph 1	Paragraph 1 has a clearer sentence structure, making it easier to follow. It is correct in grammar and has no spelling errors. While both paragraphs are detailed, Paragraph 1 presents the information in a more organized and concise manner, which enhances readability and comprehension.	1
643	ccc	gpt-3.5-turbo	TRUE	openai_gpt-3.5-turbo	0	13	results	Paragraph 1	Paragraph 1 excels in having a clear sentence structure, being easy to follow, correct in grammar, and having no spelling errors. While both paragraphs are well-structured, Paragraph 1's slightly improved clarity and readability give it a slight edge over Paragraph A.	1
644	ccc	gpt-3.5-turbo	TRUE	openai_gpt-3.5-turbo	0	14	discussion	Paragraph A	Paragraph A has a slightly clearer sentence structure and is more concise, making it slightly easier to follow compared to Paragraph 1.	-1
645	ccc	gpt-3.5-turbo	TRUE	openai_gpt-3.5-turbo	0	15	discussion	tie	Both paragraphs have clear sentence structures, are easy to follow, correct in grammar, and have no spelling errors. They both effectively convey complex scientific concepts in a coherent manner.	0
646	ccc	gpt-3.5-turbo	TRUE	openai_gpt-3.5-turbo	0	16	discussion	Paragraph A	Paragraph A has a slightly clearer sentence structure and a more concise presentation of ideas compared to Paragraph 1. Both paragraphs are easy to follow, correct in grammar, and free of spelling errors. However, the slight advantage in clarity and conciseness gives Paragraph A the edge.	-1
647	ccc	gpt-3.5-turbo	TRUE	openai_gpt-3.5-turbo	0	17	discussion	Paragraph A	Paragraph A has a slightly clearer sentence structure and is more concise in presenting the ideas related to non-linear correlation coefficients in genetic studies, the limitations of GWAS, the omnigenic model, and the implications for precision medicine. It flows smoothly from one idea to the next, making it slightly easier to follow.	-1
648	ccc	gpt-3.5-turbo	TRUE	openai_gpt-3.5-turbo	0	18	discussion	tie	Both paragraphs exhibit a clear sentence structure, are easy to follow, correct in grammar, and have no spelling errors. There are no significant differences in quality between the two versions, resulting in a tie.	0
649	ccc	gpt-3.5-turbo	TRUE	openai_gpt-3.5-turbo	0	19	discussion	Paragraph A	Paragraph A slightly edges out Paragraph 1 in terms of clarity and conciseness in sentence structure. Both paragraphs are well-structured, easy to follow, correct in grammar, and free from spelling errors, but Paragraph A presents its ideas slightly more succinctly and effectively.	-1
650	ccc	gpt-3.5-turbo	TRUE	openai_gpt-3.5-turbo	0	20	methods	Paragraph 1	Paragraph 1 has a clearer sentence structure and is slightly easier to follow compared to Paragraph A. Both paragraphs are correct in grammar and have no spelling errors, but Paragraph 1 transitions between sentences more smoothly, enhancing the overall coherence of the paragraph.	1
651	ccc	gpt-3.5-turbo	TRUE	openai_gpt-3.5-turbo	0	21	methods	Paragraph A	Paragraph A excels in clarity, coherence, and conciseness. It has a clear sentence structure, is easy to follow, correct in grammar, and has no spelling errors. It effectively conveys the algorithm's steps in a logical sequence, enhancing understanding.	-1
652	ccc	gpt-3.5-turbo	TRUE	openai_gpt-3.5-turbo	0	22	methods	tie	Both paragraphs exhibit clear sentence structures, are easy to follow, correct in grammar, and have no spelling errors. Therefore, there is no significant difference in quality between the two versions, resulting in a tie.	0
653	ccc	gpt-3.5-turbo	TRUE	openai_gpt-3.5-turbo	0	23	methods	tie	Both paragraphs exhibit clear sentence structure, are easy to follow, have correct grammar, and contain no spelling errors. There are no significant differences in quality between the two versions.	0
654	ccc	gpt-3.5-turbo	TRUE	openai_gpt-3.5-turbo	0	24	methods	Paragraph A	Paragraph A has a slightly clearer sentence structure and is more concise in presenting the analysis steps. Both paragraphs are easy to follow, correct in grammar, and have no spelling errors, but Paragraph A edges slightly ahead in terms of clarity and precision.	-1
655	ccc	gpt-3.5-turbo	TRUE	openai_gpt-3.5-turbo	0	25	methods	Paragraph A	Paragraph A has a slightly clearer sentence structure and is more concise in presenting the information compared to Paragraph 1. Both paragraphs are easy to follow, correct in grammar, and have no spelling errors. However, Paragraph A's structure flows more smoothly and logically.	-1
656	ccc	gpt-3.5-turbo	TRUE	openai_gpt-3.5-turbo	0	26	methods	Paragraph 1	Paragraph 1 is slightly better as it maintains the same positive aspects as Paragraph A but improves by avoiding the disruption caused by the citation reference within the text.	1
657	ccc	gpt-3.5-turbo	TRUE	openai_gpt-3.5-turbo	0	27	methods	Paragraph 1	Paragraph 1 is well-written with clear sentence structure, easy-to-follow content, correct grammar, and no spelling errors. It effectively communicates the methods used in the study.	1
658	ccc	gpt-3.5-turbo	TRUE	openai_gpt-3.5-turbo	0	28	supplementary material	Paragraph A	Paragraph A excels in all evaluated areas - clear sentence structure, easy to follow, correct grammar, and no spelling errors. Both paragraphs are similar in content, but Paragraph A stands out for its overall quality.	-1
659	ccc	gpt-3.5-turbo	TRUE	openai_gpt-3.5-turbo	0	29	supplementary material	Paragraph A	Paragraph A has a slightly clearer sentence structure and is more concise, making it easier to follow. Both paragraphs are correct in grammar and have no spelling errors, but Paragraph A presents the information in a more straightforward manner.	-1
660	ccc	gpt-3.5-turbo	TRUE	openai_gpt-3.5-turbo	0	30	supplementary material	tie	Both paragraphs exhibit clear sentence structures, are easy to follow, have correct grammar, and contain no spelling errors. Therefore, there is no significant difference in quality between the two versions.	0
661	ccc	gpt-3.5-turbo	TRUE	openai_gpt-3.5-turbo	1	0	abstract	Paragraph A	Paragraph A excels in having a clear sentence structure, being easy to follow, correct in grammar, and having no spelling errors. It presents the information in a well-organized and concise manner, making it more reader-friendly compared to Paragraph 1.	-1
662	ccc	gpt-3.5-turbo	TRUE	openai_gpt-3.5-turbo	1	1	introduction	tie	Both paragraphs exhibit clear sentence structure, are easy to follow, correct in grammar, and have no spelling errors. They effectively convey the importance of correlation analysis in scientific research and data mining. Therefore, there is no clear superiority of one paragraph over the other.	0
663	ccc	gpt-3.5-turbo	TRUE	openai_gpt-3.5-turbo	1	2	introduction	Paragraph A	Paragraph A has a slightly more concise and straightforward structure compared to Paragraph 1, making it slightly easier to follow. Both paragraphs are correct in grammar, have clear sentence structures, are easy to follow, and are free of spelling errors. However, Paragraph A's organization of ideas is slightly more streamlined.	-1
664	ccc	gpt-3.5-turbo	TRUE	openai_gpt-3.5-turbo	1	3	introduction	Paragraph 1	Paragraph 1 has a more extensive and detailed explanation of the concepts discussed, providing additional context and examples to support the information presented. It maintains a clear sentence structure, is easy to follow, correct in grammar, and contains no spelling errors, demonstrating a high level of writing quality.	1
665	ccc	gpt-3.5-turbo	TRUE	openai_gpt-3.5-turbo	1	4	results	Paragraph A	Paragraph A is slightly better due to its more concise and straightforward sentence structure, making it slightly easier to follow.	-1
666	ccc	gpt-3.5-turbo	TRUE	openai_gpt-3.5-turbo	1	5	results	Paragraph 1	Paragraph 1 has a clear sentence structure, is easy to follow, correct in grammar, and has no spelling errors. It provides a more concise and direct presentation of the main findings related to the behavior of the correlation coefficients on simulated data patterns.	1
667	ccc	gpt-3.5-turbo	TRUE	openai_gpt-3.5-turbo	1	6	results	Paragraph A	Paragraph A excels in clarity, coherence, and conciseness. It presents information in a straightforward manner, making it easier for readers to follow and understand. The sentence structure is clear, and the paragraph is free from spelling and grammar errors. In contrast, Paragraph 1, while detailed, suffers from dense and complex sentences that may hinder comprehension for some readers. Addition…	-1
668	ccc	gpt-3.5-turbo	TRUE	openai_gpt-3.5-turbo	1	7	results	Paragraph A	Paragraph A has a slightly clearer sentence structure and better introduction of technical terms, enhancing readability and understanding for readers unfamiliar with the abbreviations used.	-1
669	ccc	gpt-3.5-turbo	TRUE	openai_gpt-3.5-turbo	1	8	results	Paragraph A	Paragraph A has a slightly clearer sentence structure and more concise wording compared to Paragraph 1. While both paragraphs have similar positive and negative aspects, Paragraph A edges slightly ahead in terms of readability and coherence.	-1
670	ccc	gpt-3.5-turbo	TRUE	openai_gpt-3.5-turbo	1	9	results	tie	Both paragraphs exhibit a clear sentence structure, are easy to follow, correct in grammar, and contain no spelling errors. Therefore, there is no significant difference in quality between the two versions.	0
671	ccc	gpt-3.5-turbo	TRUE	openai_gpt-3.5-turbo	1	10	results	tie	Both paragraphs exhibit clear sentence structure, are easy to follow, correct in grammar, and have no spelling errors. The positive and negative aspects evaluated in each paragraph are balanced, resulting in an overall similar quality level for both.	0
672	ccc	gpt-3.5-turbo	TRUE	openai_gpt-3.5-turbo	1	11	results	Paragraph 1	Paragraph 1 is slightly better due to a more detailed explanation of the gene pairs and their relationships, providing additional clarity and context for the reader.	1
673	ccc	gpt-3.5-turbo	TRUE	openai_gpt-3.5-turbo	1	12	results	Paragraph A	Paragraph A has a slightly clearer sentence structure and is more concise compared to Paragraph 1. While both paragraphs are well-structured, Paragraph A is easier to follow and presents information in a more streamlined manner.	-1
674	ccc	gpt-3.5-turbo	TRUE	openai_gpt-3.5-turbo	1	13	results	tie	Both Paragraph A and Paragraph 1 exhibit clear sentence structures, are easy to follow, have correct grammar, and contain no spelling errors. Both versions effectively convey the study results in a coherent and organized manner.	0
675	ccc	gpt-3.5-turbo	TRUE	openai_gpt-3.5-turbo	1	14	discussion	Paragraph A	Paragraph A has a slightly clearer sentence structure, with fewer grammar issues, and is slightly easier to follow compared to Paragraph 1. Additionally, Paragraph A has less repetition and slightly better readability overall.	-1
676	ccc	gpt-3.5-turbo	TRUE	openai_gpt-3.5-turbo	1	15	discussion	Paragraph A	Paragraph A has a more concise and focused presentation of ideas with a slightly smoother integration of examples and concepts. It also avoids potential disruptions in readability caused by the citation references within the text.	-1
677	ccc	gpt-3.5-turbo	TRUE	openai_gpt-3.5-turbo	1	16	discussion	tie	Both paragraphs exhibit clear sentence structures, are easy to follow, correct in grammar, and have no spelling errors. The quality of writing in both paragraphs is comparable, making it a tie.	0
678	ccc	gpt-3.5-turbo	TRUE	openai_gpt-3.5-turbo	1	17	discussion	Paragraph A	Paragraph A slightly edges out Paragraph 1 in terms of clarity, coherence, and grammar. Both paragraphs are well-structured and easy to follow, but Paragraph A has a slightly smoother flow and more concise presentation of ideas. Additionally, Paragraph A has a more consistent use of punctuation and sentence construction. While both paragraphs are of high quality, Paragraph A demonstrates a slight…	-1
679	ccc	gpt-3.5-turbo	TRUE	openai_gpt-3.5-turbo	1	18	discussion	Paragraph A	Paragraph A has a slightly clearer sentence structure and is more specific in its discussion of limitations and findings. Both paragraphs are similar in terms of being easy to follow, correct in grammar, and free from spelling errors.	-1
680	ccc	gpt-3.5-turbo	TRUE	openai_gpt-3.5-turbo	1	19	discussion	Paragraph 1	Paragraph 1 slightly edges out as it provides a more straightforward explanation of the concept of 'not-only-linear' methods. It also introduces the abbreviation 'CCC' more clearly and offers a more specific description of its potential applications, enhancing clarity for readers.	1
681	ccc	gpt-3.5-turbo	TRUE	openai_gpt-3.5-turbo	1	20	methods	Paragraph A	Paragraph A has a slightly clearer sentence structure and is more concise in its presentation of information. It also maintains a consistent level of technical accuracy and clarity throughout the paragraph.	-1
682	ccc	gpt-3.5-turbo	TRUE	openai_gpt-3.5-turbo	1	21	methods	Paragraph A	Paragraph A has a clearer sentence structure, making it easier to follow. It also maintains consistent formatting of mathematical symbols, which enhances readability. While both paragraphs have correct grammar and no spelling errors, Paragraph A's superior clarity and consistency give it the edge.	-1
683	ccc	gpt-3.5-turbo	TRUE	openai_gpt-3.5-turbo	1	22	methods	tie	Both paragraphs exhibit clear sentence structures, are easy to follow, correct in grammar, and have no spelling errors. The positive and negative aspects identified in both paragraphs are similar, resulting in an overall tie.	0
684	ccc	gpt-3.5-turbo	TRUE	openai_gpt-3.5-turbo	1	23	methods	tie	Both paragraphs exhibit clear sentence structures, are easy to follow, have correct grammar, and contain no spelling errors. The quality of writing in both paragraphs is similar, making it challenging to determine a clear winner. Therefore, it is a tie between the two versions.	0
685	ccc	gpt-3.5-turbo	TRUE	openai_gpt-3.5-turbo	1	24	methods	tie	Both paragraphs exhibit clear sentence structure, are easy to follow, correct in grammar, and contain no spelling errors. Both effectively convey the methodology used in the study.	0
686	ccc	gpt-3.5-turbo	TRUE	openai_gpt-3.5-turbo	1	25	methods	Paragraph A	Paragraph A excels in all evaluated areas: clear sentence structure, easy to follow, correct in grammar, and no spelling errors.	-1
687	ccc	gpt-3.5-turbo	TRUE	openai_gpt-3.5-turbo	1	26	methods	Paragraph 1	Paragraph 1 has a clearer sentence structure, making it slightly easier to follow for readers. Both paragraphs are correct in grammar, have no spelling errors, and provide detailed scientific information. However, Paragraph 1's clearer sentence structure gives it a slight edge over Paragraph A.	1
688	ccc	gpt-3.5-turbo	TRUE	openai_gpt-3.5-turbo	1	27	methods	tie	Both paragraphs exhibit clear sentence structure, are easy to follow, correct in grammar, and have no spelling errors. There are no significant differences in quality between the two versions.	0
689	ccc	gpt-3.5-turbo	TRUE	openai_gpt-3.5-turbo	1	28	supplementary material	Paragraph A	Paragraph A has a slightly clearer sentence structure and a more concise presentation of information compared to Paragraph 1. While both paragraphs are easy to follow, grammatically correct, and free of spelling errors, the overall clarity and coherence of Paragraph A make it the better choice.	-1
690	ccc	gpt-3.5-turbo	TRUE	openai_gpt-3.5-turbo	1	29	supplementary material	Paragraph A	Both paragraphs have clear sentence structures, are easy to follow, correct in grammar, and have no spelling errors. However, Paragraph A is slightly more concise and straightforward in its presentation of information.	-1
691	ccc	gpt-3.5-turbo	TRUE	openai_gpt-3.5-turbo	1	30	supplementary material	Paragraph 1	Paragraph 1 has a slightly better flow between ideas compared to Paragraph A, making it slightly easier to follow. Both paragraphs are similar in terms of sentence structure, grammar, and lack of spelling errors. However, Paragraph 1 is preferred due to its slightly improved coherence.	1
692	ccc	gpt-3.5-turbo	TRUE	openai_gpt-3.5-turbo	2	0	abstract	Paragraph A	Paragraph A has a slightly clearer sentence structure and is more concise in presenting the information compared to Paragraph 1. Both paragraphs are easy to follow, correct in grammar, and have no spelling errors, but the efficiency in conveying the message gives Paragraph A a slight edge.	-1
693	ccc	gpt-3.5-turbo	TRUE	openai_gpt-3.5-turbo	2	1	introduction	tie	Both paragraphs exhibit clear sentence structure, are easy to follow, correct in grammar, and have no spelling errors. Both effectively convey the importance of data collection advancements and correlation analysis in scientific research.	0
694	ccc	gpt-3.5-turbo	TRUE	openai_gpt-3.5-turbo	2	2	introduction	tie	Both paragraphs have a clear sentence structure, are easy to follow, correct in grammar, and have no spelling errors. Therefore, there is no significant difference in quality between the two versions, resulting in a tie.	0
695	ccc	gpt-3.5-turbo	TRUE	openai_gpt-3.5-turbo	2	3	introduction	Paragraph 1	Paragraph 1 has a clear sentence structure, is easy to follow, correct in grammar, and has no spelling errors. Although lengthy, it presents information in a structured manner, making it more comprehensible compared to Paragraph A.	1
696	ccc	gpt-3.5-turbo	TRUE	openai_gpt-3.5-turbo	2	4	results	tie	Both paragraphs exhibit clear sentence structures, are easy to follow, correct in grammar, and have no spelling errors. Therefore, both versions are equally well-written in terms of these criteria.	0
697	ccc	gpt-3.5-turbo	TRUE	openai_gpt-3.5-turbo	2	5	results	Paragraph 1	Paragraph 1 edges out slightly due to a more detailed explanation of the datasets and a smoother transition between them. Both paragraphs exhibit similar strengths and weaknesses, but Paragraph 1 provides a bit more context and elaboration.	1
698	ccc	gpt-3.5-turbo	TRUE	openai_gpt-3.5-turbo	2	6	results	tie	Both paragraphs exhibit clear sentence structure, are easy to follow, correct in grammar, and have no spelling errors. Therefore, both versions are of similar quality, resulting in a tie.	0
699	ccc	gpt-3.5-turbo	TRUE	openai_gpt-3.5-turbo	2	7	results	Paragraph A	Paragraph A has a slightly clearer sentence structure and fewer instances of unclear phrasing compared to Paragraph 1. Additionally, Paragraph A has better coherence between the different relationships examined. While both paragraphs have similar positive aspects, Paragraph A edges slightly ahead in terms of clarity and coherence.	-1
700	ccc	gpt-3.5-turbo	TRUE	openai_gpt-3.5-turbo	2	8	results	Paragraph A	Both paragraphs have clear sentence structures, are easy to follow, correct in grammar, and have no spelling errors. However, Paragraph A is slightly more concise and straightforward in presenting the information.	-1
701	ccc	gpt-3.5-turbo	TRUE	openai_gpt-3.5-turbo	2	9	results	tie	Both paragraphs have a clear sentence structure, are easy to follow, correct in grammar, and have no spelling errors. Both versions effectively communicate the findings of the study, making it difficult to determine a clear winner between the two.	0
702	ccc	gpt-3.5-turbo	TRUE	openai_gpt-3.5-turbo	2	10	results	tie	Both paragraphs exhibit clear sentence structures, are easy to follow, are correct in grammar, and have no spelling errors. Therefore, there is no clear superiority of one over the other.	0
703	ccc	gpt-3.5-turbo	TRUE	openai_gpt-3.5-turbo	2	11	results	Paragraph A	Paragraph A slightly edges out Paragraph 1 due to slightly better clarity in sentence structure and flow of information. Both paragraphs are correct in grammar and free of spelling errors.	-1
704	ccc	gpt-3.5-turbo	TRUE	openai_gpt-3.5-turbo	2	12	results	Paragraph A	Paragraph A is more concise and focused, presenting the information in a clearer and more straightforward manner. It is easier to follow and does not overwhelm the reader with excessive technical details and references. The sentence structure is clear, and there are no apparent grammar or spelling errors.	-1
705	ccc	gpt-3.5-turbo	TRUE	openai_gpt-3.5-turbo	2	13	results	Paragraph 1	Paragraph 1 has a slightly better structure and flow of information compared to Paragraph A. Both are correct in grammar and have no spelling errors, but Paragraph 1 presents the information in a slightly more organized and cohesive manner.	1
706	ccc	gpt-3.5-turbo	TRUE	openai_gpt-3.5-turbo	2	14	discussion	Paragraph A	Paragraph A has a clearer sentence structure, fewer grammatical errors, and flows more smoothly between ideas compared to Paragraph 1. Additionally, Paragraph A is slightly easier to follow and has a better overall quality in terms of grammar and clarity.	-1
707	ccc	gpt-3.5-turbo	TRUE	openai_gpt-3.5-turbo	2	15	discussion	Paragraph 1	Paragraph 1 excels in having a clear sentence structure, being easy to follow, correct in grammar, and having no spelling errors. It effectively conveys complex scientific concepts in a concise and well-organized manner.	1
708	ccc	gpt-3.5-turbo	TRUE	openai_gpt-3.5-turbo	2	16	discussion	tie	Both paragraphs exhibit clear sentence structures, are easy to follow, correct in grammar, and have no spelling errors. The quality of writing in both versions is similar, making it a tie.	0
709	ccc	gpt-3.5-turbo	TRUE	openai_gpt-3.5-turbo	2	17	discussion	Paragraph A	Paragraph A has a slightly clearer sentence structure and transitions more smoothly between ideas compared to Paragraph 1.	-1
710	ccc	gpt-3.5-turbo	TRUE	openai_gpt-3.5-turbo	2	18	discussion	tie	Both paragraphs exhibit clear sentence structures, are easy to follow, are correct in grammar, and have no spelling errors. There are no significant differences in quality between the two versions.	0
711	ccc	gpt-3.5-turbo	TRUE	openai_gpt-3.5-turbo	2	19	discussion	tie	Both paragraphs exhibit clear sentence structures, are easy to follow, have correct grammar, and contain no spelling errors. Both versions effectively convey complex ideas in a concise manner.	0
712	ccc	gpt-3.5-turbo	TRUE	openai_gpt-3.5-turbo	2	20	methods	tie	Both paragraphs exhibit clear sentence structure, are easy to follow, correct in grammar, and have no spelling errors. Therefore, there is no significant difference in quality between the two versions.	0
713	ccc	gpt-3.5-turbo	TRUE	openai_gpt-3.5-turbo	2	21	methods	tie	Both paragraphs exhibit a clear sentence structure, are easy to follow, have correct grammar, and contain no spelling errors. Therefore, there is no significant difference in quality between the two versions, resulting in a tie.	0
714	ccc	gpt-3.5-turbo	TRUE	openai_gpt-3.5-turbo	2	22	methods	tie	Both paragraphs exhibit clear sentence structure, are easy to follow, correct in grammar, and have no spelling errors. There is no significant difference in quality between the two versions.	0
715	ccc	gpt-3.5-turbo	TRUE	openai_gpt-3.5-turbo	2	23	methods	tie	Both paragraphs exhibit clear sentence structure, are easy to follow, correct in grammar, and have no spelling errors. Therefore, there is no significant difference in quality between the two versions.	0
716	ccc	gpt-3.5-turbo	TRUE	openai_gpt-3.5-turbo	2	24	methods	tie	Both paragraphs exhibit clear sentence structure, are easy to follow, correct in grammar, and have no spelling errors. Therefore, there is no significant difference in quality between the two versions, resulting in a tie.	0
717	ccc	gpt-3.5-turbo	TRUE	openai_gpt-3.5-turbo	2	25	methods	Paragraph A	Paragraph A has a more straightforward and concise presentation of the information, making it easier to follow. It has a clear sentence structure, correct grammar, and no spelling errors.	-1
718	ccc	gpt-3.5-turbo	TRUE	openai_gpt-3.5-turbo	2	26	methods	Paragraph 1	Paragraph 1 slightly edges out Paragraph A in terms of clarity and ease of understanding. Both paragraphs have similar positive aspects, such as clear sentence structure, correct grammar, and no spelling errors. However, Paragraph 1 is slightly easier to follow and presents the information in a slightly more straightforward manner compared to Paragraph A.	1
719	ccc	gpt-3.5-turbo	TRUE	openai_gpt-3.5-turbo	2	27	methods	Paragraph 1	Paragraph 1 is slightly better as it is easier to follow with the same positive aspects as Paragraph A. Both paragraphs have clear sentence structures, are correct in grammar, and have no spelling errors. However, Paragraph 1 is slightly more straightforward in presenting the information.	1
720	ccc	gpt-3.5-turbo	TRUE	openai_gpt-3.5-turbo	2	28	supplementary material	Paragraph A	Paragraph A excels in all evaluated areas: clear sentence structure, easy to follow, correct grammar, and no spelling errors. It presents information in a concise and coherent manner, making it more reader-friendly compared to Paragraph 1.	-1
721	ccc	gpt-3.5-turbo	TRUE	openai_gpt-3.5-turbo	2	29	supplementary material	Paragraph A	Both paragraphs have clear sentence structures, are easy to follow, correct in grammar, and have no spelling errors. However, Paragraph A is slightly clearer and more concise in presenting the information compared to Paragraph 1, which includes additional references and technical details that may slightly hinder the flow of the paragraph.	-1
722	ccc	gpt-3.5-turbo	TRUE	openai_gpt-3.5-turbo	2	30	supplementary material	tie	Both paragraphs exhibit a clear sentence structure, are easy to follow, have correct grammar, and contain no spelling errors. Therefore, there is no significant difference in quality between the two versions, resulting in a tie.	0
723	ccc	gpt-3.5-turbo	TRUE	openai_gpt-3.5-turbo	3	0	abstract	Paragraph A	Paragraph A has a slightly clearer sentence structure and is more concise in presenting the information related to the Clustermatch Correlation Coefficient (CCC). Both paragraphs are easy to follow, correct in grammar, and free of spelling errors, but Paragraph A edges out due to its slightly better sentence structure.	-1
724	ccc	gpt-3.5-turbo	TRUE	openai_gpt-3.5-turbo	3	1	introduction	tie	Both Paragraph A and Paragraph 1 exhibit clear sentence structures, are easy to follow, are correct in grammar, and have no spelling errors. Both paragraphs effectively convey the importance of data collection advancements and correlation analysis in scientific research. Therefore, it is a tie between the two versions.	0
725	ccc	gpt-3.5-turbo	TRUE	openai_gpt-3.5-turbo	3	2	introduction	tie	Both Paragraph A and Paragraph 1 exhibit clear sentence structures, are easy to follow, are correct in grammar, and have no spelling errors. Therefore, there is no clear superiority of one over the other.	0
726	ccc	gpt-3.5-turbo	TRUE	openai_gpt-3.5-turbo	3	3	introduction	Paragraph 1	Paragraph 1 has slightly better clarity and organization in presenting complex concepts related to correlation coefficients and their applications. It is slightly more concise and flows smoothly from one point to the next, making it easier to follow.	1
727	ccc	gpt-3.5-turbo	TRUE	openai_gpt-3.5-turbo	3	4	results	tie	Both paragraphs exhibit clear sentence structure, are easy to follow, correct in grammar, and contain no spelling errors. Both effectively explain the CCC calculation method in a coherent and understandable manner.	0
728	ccc	gpt-3.5-turbo	TRUE	openai_gpt-3.5-turbo	3	5	results	Paragraph 1	Both paragraphs exhibit clear sentence structures, are easy to follow, correct in grammar, and have no spelling errors. However, Paragraph 1 has a slightly better flow of ideas and provides more detailed information about the datasets being analyzed, making it the slightly superior choice.	1
729	ccc	gpt-3.5-turbo	TRUE	openai_gpt-3.5-turbo	3	6	results	Paragraph 1	Paragraph 1 has a clearer sentence structure, making it easier to follow. It is grammatically correct, free of spelling errors, and presents the information in a more organized and coherent manner compared to the other paragraph.	1
730	ccc	gpt-3.5-turbo	TRUE	openai_gpt-3.5-turbo	3	7	results	Paragraph 1	Paragraph 1 is slightly better than Paragraph A as it maintains a similar level of clarity, ease of follow, correct grammar, and absence of spelling errors. However, Paragraph 1 has fewer minor spelling errors compared to Paragraph A, making it slightly more polished.	1
731	ccc	gpt-3.5-turbo	TRUE	openai_gpt-3.5-turbo	3	8	results	tie	Both paragraphs exhibit clear sentence structure, are easy to follow, correct in grammar, and have no spelling errors. There are no significant differences in quality between the two versions.	0
732	ccc	gpt-3.5-turbo	TRUE	openai_gpt-3.5-turbo	3	9	results	tie	Both paragraphs exhibit a clear sentence structure, are easy to follow, correct in grammar, and have no spelling errors. Therefore, there is no significant difference in quality between the two versions.	0
733	ccc	gpt-3.5-turbo	TRUE	openai_gpt-3.5-turbo	3	10	results	Paragraph A	Paragraph A demonstrates slightly better clarity in sentence structure and smoother transitions between ideas compared to Paragraph 1. It also maintains a high level of readability and technical accuracy throughout the paragraph.	-1
734	ccc	gpt-3.5-turbo	TRUE	openai_gpt-3.5-turbo	3	11	results	Paragraph A	Paragraph A has a slightly clearer sentence structure and is more concise in its explanations compared to Paragraph 1. While both paragraphs are well-structured and free of spelling errors, Paragraph A is easier to follow and presents the information more effectively.	-1
735	ccc	gpt-3.5-turbo	TRUE	openai_gpt-3.5-turbo	3	12	results	Paragraph 1	Paragraph 1 has a clearer sentence structure, making it easier to follow despite its length. It maintains grammatical correctness and lacks spelling errors. Although both paragraphs contain technical details, Paragraph 1 presents the information in a more organized manner, which enhances readability.	1
736	ccc	gpt-3.5-turbo	TRUE	openai_gpt-3.5-turbo	3	13	results	Paragraph A	Paragraph A has a slightly clearer and more concise presentation of information compared to Paragraph 1, making it slightly easier to follow.	-1
737	ccc	gpt-3.5-turbo	TRUE	openai_gpt-3.5-turbo	3	14	discussion	Paragraph A	Paragraph A has a clearer sentence structure, making it easier to follow. It is grammatically correct, with no spelling errors. Paragraph 1, although also clear and mostly correct in grammar, has some phrasing issues and slightly less smooth transitions between ideas.	-1
738	ccc	gpt-3.5-turbo	TRUE	openai_gpt-3.5-turbo	3	15	discussion	Paragraph 1	Both paragraphs demonstrate clear sentence structure, are easy to follow, correct in grammar, and have no spelling errors. However, Paragraph 1 slightly edges out Paragraph A by providing a more concise and coherent discussion on the importance of visualization and correlation coefficients in analyzing complex datasets.	1
739	ccc	gpt-3.5-turbo	TRUE	openai_gpt-3.5-turbo	3	16	discussion	tie	Both Paragraph A and Paragraph 1 exhibit clear sentence structures, are easy to follow, correct in grammar, and have no spelling errors. Therefore, there is no clear superiority of one over the other in these aspects.	0
740	ccc	gpt-3.5-turbo	TRUE	openai_gpt-3.5-turbo	3	17	discussion	Paragraph A	Paragraph A has a slightly clearer sentence structure and is more concise compared to Paragraph 1. It is easier to follow and has fewer distractions, such as excessive references, which enhances its overall readability and coherence.	-1
741	ccc	gpt-3.5-turbo	TRUE	openai_gpt-3.5-turbo	3	18	discussion	tie	Both paragraphs exhibit clear sentence structure, are easy to follow, correct in grammar, and have no spelling errors. There are no significant differences in quality between the two versions.	0
742	ccc	gpt-3.5-turbo	TRUE	openai_gpt-3.5-turbo	3	19	discussion	tie	Both paragraphs demonstrate a high level of quality in terms of clear sentence structure, ease of follow, correct grammar, and absence of spelling errors. Both versions effectively convey the intended message regarding the limitations of linear correlation coefficients and the advantages of not-only-linear methods, specifically the Correlation Coefficient based on Machine Learning (CCC). The para…	0
743	ccc	gpt-3.5-turbo	TRUE	openai_gpt-3.5-turbo	3	20	methods	Paragraph A	Paragraph A is slightly better due to its more concise sentence structure and smoother flow of information. Both paragraphs are clear, easy to follow, grammatically correct, and free of spelling errors. However, Paragraph A's sentences are slightly clearer and more succinct, making it a slightly better choice overall.	-1
744	ccc	gpt-3.5-turbo	TRUE	openai_gpt-3.5-turbo	3	21	methods	Paragraph A	Paragraph A has a clearer sentence structure, is more concise, and provides a smoother flow of information compared to Paragraph 1. It also effectively conveys the technical details without unnecessary repetition. Additionally, Paragraph A's explanation about the range of values for ARI is more direct and focused.	-1
745	ccc	gpt-3.5-turbo	TRUE	openai_gpt-3.5-turbo	3	22	methods	tie	Both paragraphs exhibit clear sentence structure, are easy to follow, correct in grammar, and have no spelling errors. Both versions effectively explain the process of using the Correlation Coefficient Calculation (CCC) with numerical and categorical features for clustering.	0
746	ccc	gpt-3.5-turbo	TRUE	openai_gpt-3.5-turbo	3	23	methods	Paragraph A	Paragraph A has a slightly clearer sentence structure and is more concise, making it easier to follow. It also uses technical terms appropriately and effectively communicates the analysis process step by step. While both paragraphs are well-written, Paragraph A stands out for its slightly better clarity and conciseness.	-1
747	ccc	gpt-3.5-turbo	TRUE	openai_gpt-3.5-turbo	3	24	methods	tie	Both paragraphs exhibit clear sentence structures, are easy to follow, correct in grammar, and have no spelling errors. Both versions effectively communicate the methods used in the study. Therefore, there is no clear superiority of one over the other.	0
748	ccc	gpt-3.5-turbo	TRUE	openai_gpt-3.5-turbo	3	25	methods	Paragraph A	Paragraph A is slightly better as it provides the same information as Paragraph 1 but in a more concise and straightforward manner. It avoids the use of unnecessary symbols like '@' and includes full citations and URLs for easy reference.	-1
749	ccc	gpt-3.5-turbo	TRUE	openai_gpt-3.5-turbo	3	26	methods	tie	Both paragraphs exhibit clear sentence structure, correct grammar, and have no spelling errors. However, both paragraphs may be challenging for readers unfamiliar with the field to follow easily due to the complex scientific concepts presented. Therefore, there is no clear superiority between the two versions.	0
750	ccc	gpt-3.5-turbo	TRUE	openai_gpt-3.5-turbo	3	27	methods	tie	Both Paragraph A and Paragraph 1 exhibit clear sentence structures, are easy to follow, are correct in grammar, and have no spelling errors. Therefore, there is no significant difference between the two in terms of quality.	0
751	ccc	gpt-3.5-turbo	TRUE	openai_gpt-3.5-turbo	3	28	supplementary material	Paragraph A	Paragraph A excels in having a clear sentence structure, being easy to follow, and being correct in grammar. While Paragraph 1 also demonstrates these qualities, it has a minor formatting issue with the citation reference that slightly detracts from its overall quality.	-1
752	ccc	gpt-3.5-turbo	TRUE	openai_gpt-3.5-turbo	3	29	supplementary material	Paragraph A	Paragraph A has a slightly clearer sentence structure and is more concise in presenting the information related to the comparison of correlation coefficients in terms of computational complexity. Both paragraphs are easy to follow, correct in grammar, and have no spelling errors.	-1
753	ccc	gpt-3.5-turbo	TRUE	openai_gpt-3.5-turbo	3	30	supplementary material	Paragraph A	Paragraph A has a more precise comparison between statistical methods and avoids potential ambiguity by using clearer language. It could benefit from further elaboration, but overall, it is slightly better in terms of clarity and precision.	-1
754	ccc	gpt-3.5-turbo	TRUE	openai_gpt-3.5-turbo	4	0	abstract	Paragraph A	Paragraph A excels in all evaluated areas - clear sentence structure, easy to follow, correct grammar, and no spelling errors. It presents the information logically and concisely, making it the superior choice.	-1
755	ccc	gpt-3.5-turbo	TRUE	openai_gpt-3.5-turbo	4	1	introduction	tie	Both paragraphs exhibit clear sentence structures, are easy to follow, correct in grammar, and have no spelling errors. They both effectively convey the importance of correlation analysis in data exploration and scientific research.	0
756	ccc	gpt-3.5-turbo	TRUE	openai_gpt-3.5-turbo	4	2	introduction	tie	Both paragraphs demonstrate clear sentence structures, are easy to follow, have correct grammar, and contain no spelling errors. Therefore, there is no significant difference in quality between the two versions.	0
757	ccc	gpt-3.5-turbo	TRUE	openai_gpt-3.5-turbo	4	3	introduction	Paragraph 1	Paragraph 1 is slightly better due to its more concise presentation of information, maintaining clarity and ease of understanding throughout the paragraph.	1
758	ccc	gpt-3.5-turbo	TRUE	openai_gpt-3.5-turbo	4	4	results	tie	Both paragraphs exhibit clear sentence structure, are easy to follow, have correct grammar, and contain no spelling errors. While each paragraph has minor areas for improvement, there is no significant difference in quality between the two versions.	0
759	ccc	gpt-3.5-turbo	TRUE	openai_gpt-3.5-turbo	4	5	results	tie	Both paragraphs exhibit a clear sentence structure, are easy to follow, have correct grammar, and contain no spelling errors. There are no significant differences in quality between the two versions.	0
760	ccc	gpt-3.5-turbo	TRUE	openai_gpt-3.5-turbo	4	6	results	Paragraph A	Paragraph A has a slightly more concise and straightforward presentation of the information, making it slightly easier to follow compared to Paragraph 1. Both paragraphs are correct in grammar, have clear sentence structures, and contain no spelling errors.	-1
761	ccc	gpt-3.5-turbo	TRUE	openai_gpt-3.5-turbo	4	7	results	Paragraph A	Paragraph A has a slightly clearer sentence structure and fewer instances of complex sentence constructions compared to Paragraph 1. Both are easy to follow, correct in grammar, and have no spelling errors, but Paragraph A's structure enhances readability.	-1
762	ccc	gpt-3.5-turbo	TRUE	openai_gpt-3.5-turbo	4	8	results	tie	Both paragraphs exhibit clear sentence structure, are easy to follow, correct in grammar, and have no spelling errors. There are no significant differences in quality between the two versions.	0
763	ccc	gpt-3.5-turbo	TRUE	openai_gpt-3.5-turbo	4	9	results	tie	Both paragraphs exhibit clear sentence structures, are easy to follow, correct in grammar, and have no spelling errors. There is no significant difference in quality between the two versions.	0
764	ccc	gpt-3.5-turbo	TRUE	openai_gpt-3.5-turbo	4	10	results	tie	Both paragraphs exhibit clear sentence structures, are easy to follow, correct in grammar, and have no spelling errors. There are no significant differences in quality between the two versions.	0
765	ccc	gpt-3.5-turbo	TRUE	openai_gpt-3.5-turbo	4	11	results	Paragraph A	Paragraph A has a slightly clearer sentence structure and transitions more smoothly between ideas compared to Paragraph 1.	-1
766	ccc	gpt-3.5-turbo	TRUE	openai_gpt-3.5-turbo	4	12	results	Paragraph 1	Paragraph 1 has a clear sentence structure, is easy to follow, correct in grammar, and has no spelling errors. While both paragraphs contain technical details, Paragraph 1 is slightly more coherent and structured, making it slightly better overall.	1
767	ccc	gpt-3.5-turbo	TRUE	openai_gpt-3.5-turbo	4	13	results	Paragraph A	Paragraph A has a slightly clearer sentence structure and is more concise in presenting the information. Both paragraphs are easy to follow, correct in grammar, and have no spelling errors, but Paragraph A's structure is slightly more straightforward.	-1
768	ccc	gpt-3.5-turbo	TRUE	openai_gpt-3.5-turbo	4	14	discussion	Paragraph A	Paragraph A has a clearer sentence structure, making it easier to follow. It is also slightly more grammatically correct and has no spelling errors. While both paragraphs have similar content, Paragraph A's clarity and readability give it a slight edge over Paragraph 1.	-1
769	ccc	gpt-3.5-turbo	TRUE	openai_gpt-3.5-turbo	4	15	discussion	tie	Both paragraphs exhibit clear sentence structures and are easy to follow. While each has minor grammatical errors and areas for improvement, no significant differences make one clearly better than the other. Both paragraphs could benefit from minor refinements for enhanced clarity and readability.	0
770	ccc	gpt-3.5-turbo	TRUE	openai_gpt-3.5-turbo	4	16	discussion	Paragraph A	Paragraph A slightly edges out in terms of clarity and ease of follow, with a more concise structure and smoother flow of ideas.	-1
771	ccc	gpt-3.5-turbo	TRUE	openai_gpt-3.5-turbo	4	17	discussion	Paragraph A	Both paragraphs exhibit clear sentence structure, are easy to follow, correct in grammar, and have no spelling errors. However, Paragraph A is slightly more concise and maintains a smoother flow of ideas, making it the better choice in this comparison.	-1
772	ccc	gpt-3.5-turbo	TRUE	openai_gpt-3.5-turbo	4	18	discussion	tie	Both paragraphs exhibit clear sentence structures, are easy to follow, correct in grammar, and free of spelling errors. There are no significant differences in quality between the two versions, resulting in a tie.	0
773	ccc	gpt-3.5-turbo	TRUE	openai_gpt-3.5-turbo	4	19	discussion	tie	Both paragraphs exhibit clear sentence structure, are easy to follow, have correct grammar, and contain no spelling errors. Therefore, there is no significant difference in quality between the two versions, resulting in a tie.	0
774	ccc	gpt-3.5-turbo	TRUE	openai_gpt-3.5-turbo	4	20	methods	Paragraph A	Paragraph A has a slightly clearer sentence structure and is more concise in presenting the information. While both paragraphs have similar positive and negative aspects, Paragraph A's presentation of the technical information is marginally better organized and easier to follow.	-1
775	ccc	gpt-3.5-turbo	TRUE	openai_gpt-3.5-turbo	4	21	methods	Paragraph A	Paragraph A has a more concise and precise structure compared to Paragraph 1. It avoids unnecessary repetition and maintains clarity throughout the description of the algorithm's function and computations.	-1
776	ccc	gpt-3.5-turbo	TRUE	openai_gpt-3.5-turbo	4	22	methods	tie	Both paragraphs exhibit clear sentence structure, are easy to follow, correct in grammar, and have no spelling errors. While there are minor differences in terms of specific details mentioned and subjective language, these differences do not significantly impact the overall quality of the paragraphs. Therefore, it is a tie between the two versions.	0
777	ccc	gpt-3.5-turbo	TRUE	openai_gpt-3.5-turbo	4	23	methods	Paragraph A	Paragraph A has a slightly clearer sentence structure, with more concise and direct explanations. It is also slightly easier to follow due to its logical progression of ideas. While both paragraphs are correct in grammar and have no spelling errors, Paragraph A presents the information in a slightly more organized and coherent manner.	-1
778	ccc	gpt-3.5-turbo	TRUE	openai_gpt-3.5-turbo	4	24	methods	tie	Both paragraphs exhibit clear sentence structure, are easy to follow, correct in grammar, and have no spelling errors. Both versions effectively communicate the methods used in the analysis.	0
779	ccc	gpt-3.5-turbo	TRUE	openai_gpt-3.5-turbo	4	25	methods	Paragraph A	Both paragraphs are well-structured, easy to follow, correct in grammar, and have no spelling errors. However, Paragraph A provides direct URLs and DOIs for references, making it slightly more informative and easier for readers to access the sources mentioned.	-1
780	ccc	gpt-3.5-turbo	TRUE	openai_gpt-3.5-turbo	4	26	methods	Paragraph 1	Paragraph 1 has a slightly clearer structure and is free of spelling errors, making it slightly easier to follow compared to Paragraph A. Both paragraphs are correct in grammar, but Paragraph 1 edges out in terms of clarity and readability.	1
781	ccc	gpt-3.5-turbo	TRUE	openai_gpt-3.5-turbo	4	27	methods	Paragraph A	Paragraph A is slightly better due to the inclusion of the version number for the Python package 'minepy' and the consistency in formatting for the references.	-1
782	ccc	gpt-3.5-turbo	TRUE	openai_gpt-3.5-turbo	4	28	supplementary material	Paragraph A	Paragraph A has a slightly clearer sentence structure, is easier to follow, and has better grammar compared to Paragraph 1. Both paragraphs are free of spelling errors.	-1
783	ccc	gpt-3.5-turbo	TRUE	openai_gpt-3.5-turbo	4	29	supplementary material	Paragraph A	Both paragraphs have clear sentence structures, are easy to follow, correct in grammar, and have no spelling errors. However, Paragraph A is slightly more concise and straightforward in its presentation compared to Paragraph 1, which includes additional references and technical details that may slightly detract from the overall clarity and flow of the paragraph.	-1
784	ccc	gpt-3.5-turbo	TRUE	openai_gpt-3.5-turbo	4	30	supplementary material	tie	Both paragraphs exhibit clear sentence structures, are easy to follow, correct in grammar, and have no spelling errors. There are no significant differences in quality between the two versions.	0
785	phenoplier	gpt-3.5-turbo	TRUE	openai_gpt-4-turbo-preview	0	0	abstract	tie	Both Paragraph A and Paragraph 1 exhibit high-quality scientific writing with clear sentence structures, correct grammar, no spelling errors, and are relatively easy to follow despite the complex subject matter. They both effectively introduce and explain the PhenoPLIER approach, its methodology, applications, and outcomes in a logical and structured manner. The primary differences lie in their a…	0
786	phenoplier	gpt-3.5-turbo	TRUE	openai_gpt-4-turbo-preview	0	1	introduction	tie	Both paragraphs are similar in quality across the evaluated areas. Each paragraph has a clear sentence structure, is grammatically correct, and contains no spelling errors, demonstrating a high level of proficiency in scientific writing. The main difference lies in the ease of following, which is slightly compromised in both paragraphs due to the density of information and complex scientific conc…	0
787	phenoplier	gpt-3.5-turbo	TRUE	openai_gpt-4-turbo-preview	0	2	introduction	tie	Both Paragraph A and Paragraph 1 exhibit similar strengths and weaknesses in the areas assessed. They both have clear sentence structures, are grammatically correct, and contain no spelling errors, indicating a high level of technical writing proficiency. However, both paragraphs also share a common challenge in terms of ease of follow, primarily due to the dense use of technical terms and, in th…	0
788	phenoplier	gpt-3.5-turbo	TRUE	openai_gpt-4-turbo-preview	0	3	introduction	tie	Both paragraphs effectively present complex scientific concepts in a structured and logical manner, with clear sentence structures and correct grammar throughout. Neither paragraph contains spelling errors, indicating a high level of attention to detail in proofreading. However, both paragraphs also share a similar challenge in terms of ease of following, as they densely pack specialized terms an…	0
789	phenoplier	gpt-3.5-turbo	TRUE	openai_gpt-4-turbo-preview	0	4	introduction	tie	Both paragraphs effectively introduce and explain the PhenoPLIER approach, its methodology, applications, and implications in a clear, grammatically correct manner, and without spelling errors. Paragraph A and Paragraph 1 both exhibit a high level of technical detail and assume a certain degree of prior knowledge from the reader, which could limit accessibility to a broader audience. Each paragra…	0
790	phenoplier	gpt-3.5-turbo	TRUE	openai_gpt-4-turbo-preview	0	5	results	tie	Both Paragraph A and Paragraph 1 exhibit high-quality scientific writing with clear sentence structures, correct grammar, and no spelling errors. They effectively communicate complex scientific concepts within the realm of computational frameworks for gene-trait and gene-drug association analysis. While Paragraph 1 slightly improves on clarity by attempting to explain technical terms and incorpor…	0
791	phenoplier	gpt-3.5-turbo	TRUE	openai_gpt-4-turbo-preview	0	6	results	Paragraph 1	While both paragraphs are well-structured, grammatically correct, and free of spelling errors, Paragraph 1 is slightly superior in terms of being easier to follow. This improvement is primarily due to the inclusion of references and specific sections that provide a clearer roadmap for readers to follow the narrative and methodology. Additionally, Paragraph 1's method of integrating citations and …	1
792	phenoplier	gpt-3.5-turbo	TRUE	openai_gpt-4-turbo-preview	0	7	results	tie	Both Paragraph A and Paragraph 1 are well-constructed with clear sentence structures, correct grammar, and no spelling errors, making them equally strong in these aspects. They both effectively employ technical language appropriate for a scientific article, with precise use of terminology and acronyms. Each paragraph includes complex information that is organized in a logical manner, though they …	0
793	phenoplier	gpt-3.5-turbo	TRUE	openai_gpt-4-turbo-preview	0	8	results	tie	Both paragraphs present complex scientific concepts in a structured and grammatically correct manner, without spelling errors. They effectively use technical language appropriate for their audience, though this may limit accessibility to readers not familiar with the subject matter. Both paragraphs assume a certain level of background knowledge from the reader and are dense with information, whic…	0
794	phenoplier	gpt-3.5-turbo	TRUE	openai_gpt-4-turbo-preview	0	9	results	Paragraph A	Paragraph A is structured with clear, declarative sentences that sequentially build upon each other to describe the functionalities and applications of PhenoPLIER. It maintains a logical flow, is grammatically correct, and contains no spelling errors, making it highly readable and professional. In contrast, Paragraph 1, while grammatically correct and free of spelling errors, employs a question-b…	-1
795	phenoplier	gpt-3.5-turbo	TRUE	openai_gpt-4-turbo-preview	0	10	results	tie	Both Paragraph A and Paragraph 1 excel in having a clear sentence structure, being easy to follow, correct in grammar, and free from spelling errors. Each paragraph effectively communicates the experiment's objective, methodology, and results, using appropriate scientific terminology and structuring the information in a logical manner. While both paragraphs assume a certain level of prior knowled…	0
796	phenoplier	gpt-3.5-turbo	TRUE	openai_gpt-4-turbo-preview	0	11	results	tie	Both Paragraph A and Paragraph 1 exhibit strengths in clear sentence structure, grammatical correctness, and absence of spelling errors, making them well-written and technically sound. They both effectively use technical jargon and acronyms appropriate for their scientific audience, though this could limit accessibility to non-specialists. Paragraph 1 slightly improves readability by explicitly r…	0
797	phenoplier	gpt-3.5-turbo	TRUE	openai_gpt-4-turbo-preview	0	12	results	tie	Both Paragraph A and Paragraph 1 exhibit strengths in clear sentence structure, grammatical correctness, and the absence of spelling errors, indicating a high level of technical writing skill and careful editing. They both effectively communicate complex scientific findings and theories, utilizing specialized terminology and acronyms appropriately for the intended scientific audience. While Parag…	0
798	phenoplier	gpt-3.5-turbo	TRUE	openai_gpt-4-turbo-preview	0	13	results	tie	Both paragraphs demonstrate strengths in clear sentence structure, grammatical correctness, and the absence of spelling errors. They are well-constructed with a logical flow of information that, while dense and technical, is appropriate for their target scientific audience. Each paragraph makes effective use of technical language and includes references to support their methodologies and findings…	0
799	phenoplier	gpt-3.5-turbo	TRUE	openai_gpt-4-turbo-preview	0	14	results	tie	Both Paragraph A and Paragraph 1 are of high quality across the evaluated areas: they have clear sentence structures, are easy to follow, are correct in grammar, and have no spelling errors. The minor note regarding the placeholder in Paragraph 1 ('@fig:drug_disease:roc_pr') does not significantly detract from its overall quality, as it is more of a formatting issue than a grammatical or spelling…	0
800	phenoplier	gpt-3.5-turbo	TRUE	openai_gpt-4-turbo-preview	0	15	results	tie	Both paragraphs demonstrate strengths in clear sentence structure, grammatical correctness, and the absence of spelling errors, making them equally proficient in these aspects. However, both paragraphs also share a similar challenge in ease of follow, primarily due to the use of technical terms, abbreviations, and dense scientific content that may not be easily understood by readers unfamiliar wi…	0
801	phenoplier	gpt-3.5-turbo	TRUE	openai_gpt-4-turbo-preview	0	16	results	tie	Both paragraphs present their findings with clear sentence structures, are grammatically correct, and contain no spelling errors, ensuring a high level of technical writing quality. They both suffer from similar issues, such as assuming prior knowledge, heavy use of abbreviations and references, and dense scientific terminology that could make them challenging for non-specialists to follow. Neith…	0
802	phenoplier	gpt-3.5-turbo	TRUE	openai_gpt-4-turbo-preview	0	17	results	tie	Both Paragraph A and Paragraph 1 are well-written, with clear sentence structures, logical progression of ideas, and are easy to follow. They both do not contain grammatical or spelling errors. The main difference between the two paragraphs is the use of placeholders for figures and citations in Paragraph 1, which is not inherently a negative aspect but rather a stylistic choice depending on the …	0
803	phenoplier	gpt-3.5-turbo	TRUE	openai_gpt-4-turbo-preview	0	18	results	tie	Both Paragraph A and Paragraph 1 exhibit strengths in clear sentence structure, grammatical correctness, and the absence of spelling errors, which are crucial for scientific writing. They both effectively convey complex scientific methodologies and results, although they could potentially challenge readers not familiar with the specific field due to the use of technical jargon and the assumption …	0
804	phenoplier	gpt-3.5-turbo	TRUE	openai_gpt-4-turbo-preview	0	19	results	Paragraph 1	While both Paragraph A and Paragraph 1 are structurally similar, with clear sentence structures, correct grammar, and no spelling errors, Paragraph 1 offers a slightly better organization and readability. It uses enumeration to clearly distinguish the different branches, making it easier for readers to follow the structure of the findings. Additionally, Paragraph 1 incorporates references to figu…	1
805	phenoplier	gpt-3.5-turbo	TRUE	openai_gpt-4-turbo-preview	0	20	results	Paragraph 1	Both Paragraph A and Paragraph 1 are well-written, with clear sentence structures, correct grammar, and no spelling errors, making them strong in areas 1, 3, and 4. However, Paragraph 1 stands out for its more effective use of references and labels, which, despite potentially interrupting the narrative flow for some readers, enhances the document's navigability and provides a clear path for reade…	1
806	phenoplier	gpt-3.5-turbo	TRUE	openai_gpt-4-turbo-preview	0	21	results	tie	Both paragraphs exhibit strengths in clear sentence structure, grammatical correctness, and the absence of spelling errors. They are similarly structured, presenting complex scientific findings with references to figures and tables for further detail. While Paragraph 1 slightly improves readability through transitional phrases and a bit more structured referencing, it also introduces a referencin…	0
807	phenoplier	gpt-3.5-turbo	TRUE	openai_gpt-4-turbo-preview	0	22	results	tie	Both paragraphs exhibit a high level of technical detail, clear sentence structure, correct grammar, and no spelling errors, making them equally strong in these respects. Paragraph A and Paragraph 1 both present complex scientific findings with a significant amount of specialized terminology and references, which, while demonstrating thorough research and specificity, could potentially overwhelm …	0
808	phenoplier	gpt-3.5-turbo	TRUE	openai_gpt-4-turbo-preview	0	23	discussion	tie	Both paragraphs effectively communicate complex scientific research using clear sentence structures and correct grammar, and neither contains spelling errors. They are equally challenging in terms of assumed knowledge and use of jargon, requiring a similar level of prior understanding from the reader. While Paragraph 1 slightly improves on ease of follow due to its logical sequence and potential …	0
809	phenoplier	gpt-3.5-turbo	TRUE	openai_gpt-4-turbo-preview	0	24	discussion	Paragraph 1	When comparing the two paragraphs based on the specified criteria (clear sentence structure, ease of following, correctness in grammar, and absence of spelling errors), Paragraph 1 is slightly superior to Paragraph A. Both paragraphs are grammatically correct and free of spelling errors, satisfying criteria 3 and 4 equally. However, Paragraph 1 has a slight edge in terms of clear sentence structu…	1
810	phenoplier	gpt-3.5-turbo	TRUE	openai_gpt-4-turbo-preview	0	25	discussion	tie	Both Paragraph A and Paragraph 1 exhibit strengths in clear sentence structure, grammatical correctness, and the absence of spelling errors, showcasing the technical precision required for scientific writing. Each paragraph successfully uses technical language appropriate for a scientific audience and maintains a high level of detail necessary for the discussion of genetic analysis findings. Howe…	0
811	phenoplier	gpt-3.5-turbo	TRUE	openai_gpt-4-turbo-preview	0	26	discussion	tie	Both paragraphs effectively communicate complex scientific concepts with clear sentence structures, correct grammar, and no spelling errors, making them equally strong in these aspects. Paragraph 1 introduces minor improvements in readability by slightly simplifying explanations and adding references for credibility. However, both paragraphs still assume a significant level of prior knowledge fro…	0
812	phenoplier	gpt-3.5-turbo	TRUE	openai_gpt-4-turbo-preview	0	27	discussion	Paragraph 1	Both Paragraph A and Paragraph 1 were evaluated based on their sentence structure, ease of following, grammatical correctness, and absence of spelling errors. While both paragraphs are grammatically correct and free from spelling errors, Paragraph 1 is deemed slightly easier to follow due to its simplified presentation and reduced use of parentheses, making complex information more accessible. Al…	1
813	phenoplier	gpt-3.5-turbo	TRUE	openai_gpt-4-turbo-preview	0	28	discussion	tie	Both Paragraph A and Paragraph 1 exhibit a high level of grammatical correctness and lack of spelling errors, demonstrating careful proofreading and command of language. They both have clear sentence structures, systematically presenting complex scientific methods, their limitations, and potential improvements in a structured manner. While both paragraphs are dense with specialized terminology an…	0
814	phenoplier	gpt-3.5-turbo	TRUE	openai_gpt-4-turbo-preview	0	29	discussion	tie	Both Paragraph A and Paragraph 1 exhibit high levels of scientific writing quality, with clear sentence structures, logical progression of ideas, correct grammar, and no spelling errors. Each paragraph effectively communicates complex scientific findings and methodologies, though they both also share similar weaknesses, such as the use of specialized terms and acronyms without proper introduction…	0
815	phenoplier	gpt-3.5-turbo	TRUE	openai_gpt-4-turbo-preview	0	30	discussion	tie	Both Paragraph A and Paragraph 1 exhibit strengths in clear sentence structure, grammatical correctness, and the absence of spelling errors, making them equally commendable in these areas. Each paragraph effectively communicates complex scientific concepts in a structured manner, which aids in their readability despite the challenging subject matter. Both paragraphs also share similar weaknesses,…	0
816	phenoplier	gpt-3.5-turbo	TRUE	openai_gpt-4-turbo-preview	0	31	methods	tie	Both paragraphs have clear sentence structures, are grammatically correct, and contain no spelling errors, making them equally strong in these aspects. Although Paragraph 1 slightly improves readability by using a serial comma in its list, this minor adjustment does not significantly enhance the overall ease of understanding given the complexity and technical nature of the content in both paragra…	0
817	phenoplier	gpt-3.5-turbo	TRUE	openai_gpt-4-turbo-preview	0	32	methods	tie	Upon evaluation, both paragraphs exhibit similar strengths and weaknesses across the identified areas: clear sentence structure, ease of follow, grammatical correctness, absence of spelling errors, and clarity of mathematical notation. Both paragraphs are grammatically correct and free from spelling errors, indicating careful editing and a strong command of scientific terminology. However, both a…	0
818	phenoplier	gpt-3.5-turbo	TRUE	openai_gpt-4-turbo-preview	0	33	methods	tie	Both paragraphs exhibit similar strengths and weaknesses across the evaluated areas. They both have a clear sentence structure, are grammatically correct, and contain no spelling errors, indicating a high level of technical and linguistic precision. However, both paragraphs also share the same set of challenges, including a dense use of technical jargon and mathematical expressions that may hinde…	0
819	phenoplier	gpt-3.5-turbo	TRUE	openai_gpt-4-turbo-preview	0	34	methods	Paragraph 1	When comparing the two paragraphs based on the criteria of clear sentence structure, ease of following, grammatical correctness, and absence of spelling errors, Paragraph 1 emerges as superior. Both paragraphs are technically sound and free from grammatical and spelling errors, maintaining a high level of professionalism expected in scientific writing. However, Paragraph 1 has a clearer sentence …	1
820	phenoplier	gpt-3.5-turbo	TRUE	openai_gpt-4-turbo-preview	0	35	methods	tie	Both paragraphs are highly similar in terms of their positive aspects: clear sentence structure, correct grammar, and no spelling errors. These strengths indicate that both paragraphs are well-written and carefully edited, with a high level of technical precision and clarity in the presentation of complex scientific information. The negative aspects identified in both paragraphs also overlap sign…	0
821	phenoplier	gpt-3.5-turbo	TRUE	openai_gpt-4-turbo-preview	0	36	methods	tie	Both paragraphs have strengths in clear sentence structure, grammatical correctness, and the absence of spelling errors, ensuring they are technically well-written. Each paragraph presents complex scientific methodologies and data in a concise manner, although they both assume a level of prior knowledge and familiarity with specific terms and mathematical expressions. Neither paragraph provides a…	0
822	phenoplier	gpt-3.5-turbo	TRUE	openai_gpt-4-turbo-preview	0	37	methods	tie	Both paragraphs are highly technical and dense with mathematical notation and specialized terminology, which is appropriate for their scientific audience. They both progress logically from the premise of correlated error terms to the explanation of using a generalized least squares approach and the computation of the gene-gene correlation matrix. They are grammatically correct, with the exception…	0
823	phenoplier	gpt-3.5-turbo	TRUE	openai_gpt-4-turbo-preview	0	38	methods	tie	Both paragraphs exhibit a high level of technical proficiency, clear sentence structure, correct grammar, and no spelling errors, making them well-suited for a scientific article's Methods section. They both also share similar challenges, such as assuming a significant amount of prior knowledge from the reader and being dense with specialized terminology and references, which could hinder ease of…	0
824	phenoplier	gpt-3.5-turbo	TRUE	openai_gpt-4-turbo-preview	0	39	methods	tie	Both Paragraph A and Paragraph 1 exhibit similar levels of quality across the evaluated areas. Each paragraph has a clear sentence structure, is grammatically correct, and contains no spelling errors, ensuring technical soundness and readability. However, both paragraphs also share similar challenges, including a dense presentation of complex concepts and technical terms that could hinder ease of…	0
825	phenoplier	gpt-3.5-turbo	TRUE	openai_gpt-4-turbo-preview	0	40	methods	tie	Both paragraphs exhibit a high level of quality across the evaluated areas: they have clear sentence structures, are grammatically correct, and contain no spelling errors. The complexity and specialized nature of the content in both paragraphs present similar challenges in terms of ease of follow for readers not familiar with the subject matter. Neither paragraph offers significant simplification…	0
826	phenoplier	gpt-3.5-turbo	TRUE	openai_gpt-4-turbo-preview	0	41	methods	tie	Both Paragraph A and Paragraph 1 exhibit a high level of quality across the evaluated areas. They share a clear sentence structure, making the complex information they convey as accessible as possible given the technical nature of the content. Both paragraphs are grammatically correct, with no spelling errors detected, indicating careful proofreading and attention to detail. The complexity and as…	0
827	phenoplier	gpt-3.5-turbo	TRUE	openai_gpt-4-turbo-preview	0	42	methods	tie	Both Paragraph A and Paragraph 1 exhibit a high level of technical detail and complexity suited for a scientific audience, with correct grammar and no spelling errors, indicating a thorough proofreading process. They both effectively use clear sentence structures and mathematical notations to describe the methodology of consensus clustering, though they are dense with technical jargon and assumpt…	0
828	phenoplier	gpt-3.5-turbo	TRUE	openai_gpt-4-turbo-preview	0	43	methods	tie	Both paragraphs demonstrate strengths in clear sentence structure, correct grammar, and the absence of spelling errors, making them equally strong in these areas. They both effectively communicate complex methodological details, including the use of algorithms, data representations, and parameters, which are critical for understanding the ensemble generation step described. Each paragraph assumes…	0
829	phenoplier	gpt-3.5-turbo	TRUE	openai_gpt-4-turbo-preview	0	44	methods	tie	Both Paragraph A and Paragraph 1 exhibit strengths and weaknesses in the areas of sentence structure, ease of following, grammatical correctness, and spelling. Both paragraphs have clear sentence structures, are grammatically correct, and contain no spelling errors, which are significant positives. Each paragraph, however, also assumes a level of prior knowledge from the reader, uses technical ja…	0
830	phenoplier	gpt-3.5-turbo	TRUE	openai_gpt-4-turbo-preview	0	45	methods	tie	Both Paragraph A and Paragraph 1 exhibit a high level of technical detail and complexity, making them challenging for non-experts to easily understand. They are grammatically correct, have clear sentence structures, and contain no spelling errors. Each paragraph includes specialized terminology and advanced concepts without sufficient explanation for a lay audience, assuming a significant level o…	0
831	phenoplier	gpt-3.5-turbo	TRUE	openai_gpt-4-turbo-preview	0	46	methods	Paragraph A	Both paragraphs present the cell culture process with a high level of detail and technical accuracy. However, Paragraph A is selected as the better of the two based on the following considerations: 1) Paragraph A has a clearer sentence structure without unnecessary commas, making it slightly more readable. 2) Paragraph A does not include the minor typographical error found in Paragraph 1 ('oC' in…	-1
832	phenoplier	gpt-3.5-turbo	TRUE	openai_gpt-4-turbo-preview	0	47	methods	Paragraph A	Paragraph A is superior in terms of clear sentence structure and ease of follow, despite both paragraphs being grammatically correct and free from spelling errors. Paragraph A presents information in a more structured and sequential manner, which contributes to its readability and comprehensibility. While both paragraphs could improve in making the content more accessible to readers not familiar …	-1
833	phenoplier	gpt-3.5-turbo	TRUE	openai_gpt-4-turbo-preview	0	48	methods	Paragraph A	Paragraph A, while not without its flaws, presents a clearer and more grammatically correct structure than Paragraph 1. It has fewer spelling errors and typographical issues, especially regarding the use of units (e.g., µg/ml, µl), which are more consistently and correctly formatted in Paragraph A. Although both paragraphs are dense and could benefit from improved readability, Paragraph A is slig…	-1
834	phenoplier	gpt-3.5-turbo	TRUE	openai_gpt-4-turbo-preview	0	49	methods	Paragraph A	Paragraph A, while dense with information, presents a clearer sentence structure and a more consistent use of scientific notation and terminology compared to Paragraph 1. Despite both paragraphs being grammatically correct and free from spelling errors, Paragraph A is easier to follow due to its more structured presentation of the experimental process. Paragraph 1 suffers from a lack of clarity i…	-1
835	phenoplier	gpt-3.5-turbo	TRUE	openai_gpt-4-turbo-preview	0	50	methods	Paragraph A	Paragraph A demonstrates a slightly higher level of clarity and consistency in scientific writing compared to Paragraph 1. It uses more standard scientific notation (e.g., '4°C' vs. '4oC', 'minutes' fully spelled out), which contributes to its readability and professionalism. While both paragraphs have areas needing improvement in terms of explaining technical terms and abbreviations for broader …	-1
836	phenoplier	gpt-3.5-turbo	TRUE	openai_gpt-4-turbo-preview	0	51	methods	Paragraph A	Paragraph A is superior to Paragraph 1 in terms of clarity, ease of following, grammatical correctness, and adherence to scientific writing standards. Paragraph A maintains a consistent use of units and formatting (e.g., '50 mL' vs. '50ml', '4°C' vs. '4oC'), and it does not have the grammatical errors present in Paragraph 1, such as inappropriate capitalization after parentheses and missing punct…	-1
837	phenoplier	gpt-3.5-turbo	TRUE	openai_gpt-4-turbo-preview	0	52	methods	Paragraph A	While both paragraphs aim to describe the same process and are similar in content, Paragraph A is slightly superior for several reasons. Firstly, Paragraph A uses the correct term 'assess' to describe the evaluation of the quality and quantity of gDNA, whereas Paragraph 1 incorrectly uses 'access'. Secondly, Paragraph A correctly represents the unit of measurement as 'µg', adhering to scientific …	-1
838	phenoplier	gpt-3.5-turbo	TRUE	openai_gpt-4-turbo-preview	0	53	methods	Paragraph A	Paragraph A, despite its complexity, has a clearer sentence structure and is grammatically more consistent than Paragraph 1. It adheres more closely to scientific writing standards, with fewer issues related to the use of abbreviations, punctuation, and grammar. Paragraph 1, while containing similar content, suffers from more readability issues, grammatical inconsistencies, and non-standard forma…	-1
839	phenoplier	gpt-3.5-turbo	TRUE	openai_gpt-4-turbo-preview	0	54	methods	tie	Both paragraphs effectively communicate the availability and restrictions of data used in the study, maintain clear sentence structures, adhere to grammatical standards, and contain no spelling errors. While Paragraph 1 uses 'can not' instead of the more standard 'cannot', this minor difference does not significantly impact the overall quality compared to Paragraph A. Both paragraphs could improv…	0
840	phenoplier	gpt-3.5-turbo	TRUE	openai_gpt-4-turbo-preview	0	55	methods	tie	Both Paragraph A and Paragraph 1 are well-constructed, presenting the methodology of the research clearly and logically. They both have clear sentence structures, are easy to follow, are grammatically correct, and contain no spelling errors. The differences between the two paragraphs are primarily stylistic, with Paragraph A using a more impersonal tone typical of scientific writing, while Paragr…	0
841	phenoplier	gpt-3.5-turbo	TRUE	openai_gpt-4-turbo-preview	0	56	supplementary material	tie	Both Paragraph A and Paragraph 1 present their methodologies with clear sentence structures and are grammatically correct, including the absence of spelling errors. They both suffer from similar issues, such as the use of technical jargon without explanations within the provided excerpts and unclear reference citation formats. Although Paragraph 1 is slightly easier to follow due to its structure…	0
842	phenoplier	gpt-3.5-turbo	TRUE	openai_gpt-4-turbo-preview	0	57	supplementary material	Paragraph A	Paragraph A and Paragraph 1 both aim to convey detailed technical steps involved in a genome-wide association study, including quality control measures and analysis. Both paragraphs are grammatically correct and largely free of spelling errors, aside from a single error in Paragraph 1 ('eexceeding'). Paragraph A is structured in a way that, while dense, follows a clear and logical progression, ma…	-1
843	phenoplier	gpt-3.5-turbo	TRUE	openai_gpt-4-turbo-preview	0	58	supplementary material	tie	Both Paragraph A and Paragraph 1 exhibit strengths in clear sentence structure, being easy to follow, maintaining correct grammar, and having no spelling errors. They both effectively communicate the scientific process involved in the study, albeit with technical jargon expected in supplementary material of a scientific article. Each paragraph assumes a certain level of background knowledge from …	0
844	phenoplier	gpt-3.5-turbo	TRUE	openai_gpt-4-turbo-preview	0	59	supplementary material	Paragraph 1	Paragraph 1 is determined to be superior based on the evaluation criteria. Both paragraphs have clear sentence structures, are grammatically correct, and contain no spelling errors. However, Paragraph 1 excels in being easier to follow due to its explicit referencing style (e.g., Equation (@eq:reg:model), Figure @fig:reg:nulls:qqplots) and providing specific links to the Methods section, which ai…	1
845	phenoplier	gpt-3.5-turbo	TRUE	openai_gpt-4-turbo-preview	0	60	supplementary material	tie	Both Paragraph A and Paragraph 1 exhibit similar strengths and weaknesses across the evaluated areas. They both have clear sentence structures, are grammatically correct, and contain no spelling errors, which are significant positives. Each paragraph uses technical terms and abbreviations without introduction or explanation, assuming a level of prior knowledge that may not be accessible to all re…	0
846	phenoplier	gpt-3.5-turbo	TRUE	openai_gpt-4-turbo-preview	0	61	supplementary material	Paragraph 1	Both paragraphs are grammatically correct and contain no spelling errors, making them equal in these respects. However, Paragraph 1 provides a clearer and more accessible presentation of the information. It uses mathematical notation effectively, making the scientific processes described more precise and easier for readers familiar with these conventions to understand. Additionally, Paragraph 1 i…	1
847	phenoplier	gpt-3.5-turbo	TRUE	openai_gpt-4-turbo-preview	0	62	supplementary material	tie	Both Paragraph A and Paragraph 1 are well-constructed, with clear sentence structures, logical progression of ideas, and correct grammar and spelling. Paragraph A presents its findings in a straightforward manner, effectively contrasting simulated null scenarios with actual data outcomes. Similarly, Paragraph 1 follows a clear narrative flow, detailing the analysis results and distinguishing betw…	0
848	phenoplier	gpt-3.5-turbo	TRUE	openai_gpt-4-turbo-preview	1	0	abstract	Paragraph 1	Both paragraphs are well-constructed, free from grammatical and spelling errors, and present complex scientific information in a clear and logical manner. However, Paragraph 1 is slightly superior in terms of its ease of follow and its ability to provide context and background information, making the research more accessible to readers who may not be as familiar with the specific area of study. I…	1
849	phenoplier	gpt-3.5-turbo	TRUE	openai_gpt-4-turbo-preview	1	1	introduction	tie	Both paragraphs effectively communicate complex scientific concepts related to gene function, gene expression regulation, and the implications for disease. They each have a clear sentence structure and are grammatically correct with no spelling errors, meeting high standards for scientific writing. However, both paragraphs also assume a significant level of prior knowledge from the reader and emp…	0
850	phenoplier	gpt-3.5-turbo	TRUE	openai_gpt-4-turbo-preview	1	2	introduction	tie	Both Paragraph A and Paragraph 1 exhibit strengths in clear sentence structure, grammatical correctness, and the absence of spelling errors, making them equally strong in these areas. Each paragraph effectively introduces and explains the concept of transcription-wide association studies (TWAS), their applications, and limitations, albeit with a heavy use of specialized terminology and acronyms t…	0
851	phenoplier	gpt-3.5-turbo	TRUE	openai_gpt-4-turbo-preview	1	3	introduction	tie	Both Paragraph A and Paragraph 1 exhibit strengths and weaknesses that balance each other out, making neither clearly superior. Both paragraphs are well-structured, with clear sentence structures and logical progression of ideas, making them relatively easy to follow despite the complexity of the subject matter. They are grammatically correct and contain no spelling errors. However, both paragrap…	0
852	phenoplier	gpt-3.5-turbo	TRUE	openai_gpt-4-turbo-preview	1	4	introduction	tie	Both paragraphs exhibit strengths in clear sentence structure, grammatical correctness, absence of spelling errors, and providing a comprehensive overview of the PhenoPLIER approach. They effectively introduce the methodology, data integration, analysis, and findings with a high level of detail suitable for a scientific audience. While Paragraph A is slightly more dense and packed with informatio…	0
853	phenoplier	gpt-3.5-turbo	TRUE	openai_gpt-4-turbo-preview	1	5	results	Paragraph 1	While both paragraphs are technically sound, clear in structure, grammatically correct, and free of spelling errors, Paragraph 1 stands out for its ease of following. It achieves this through a more explicit structuring, including references to figures, supplementary notes, and a clearer enumeration of the framework's components. These elements make complex information more accessible and navigab…	1
854	phenoplier	gpt-3.5-turbo	TRUE	openai_gpt-4-turbo-preview	1	6	results	Paragraph 1	While both paragraphs are grammatically correct, without spelling errors, and have a clear sentence structure, Paragraph 1 stands out for its ease of follow. It incorporates references and links to methods, which enhances readability and provides a structured way for readers to seek additional information. This approach makes complex information more accessible, especially for those wanting to de…	1
855	phenoplier	gpt-3.5-turbo	TRUE	openai_gpt-4-turbo-preview	1	7	results	tie	Both Paragraph A and Paragraph 1 are of high quality in terms of sentence structure, ease of following, grammar correctness, and absence of spelling errors. Paragraph A is well-structured and grammatically correct, offering a logical sequence and clear explanation of the methodology and results, albeit with a slight potential for complexity due to specialized terms. Paragraph 1 also presents a cl…	0
856	phenoplier	gpt-3.5-turbo	TRUE	openai_gpt-4-turbo-preview	1	8	results	tie	Both Paragraph A and Paragraph 1 exhibit strengths in clear sentence structure, correct grammar, and the absence of spelling errors, making them technically proficient in their presentation of complex scientific information. They both effectively use examples to illustrate their points and incorporate technical terms and processes relevant to their scientific field. However, they also share chall…	0
857	phenoplier	gpt-3.5-turbo	TRUE	openai_gpt-4-turbo-preview	1	9	results	Paragraph A	Paragraph A presents its information in a clear, direct, and grammatically correct manner, making it easier to follow and understand. It uses declarative sentences to explain the capabilities and applications of PhenoPLIER, which is appropriate for a Results section. Despite the potential for jargon overload, it effectively communicates its points without posing direct questions to the reader, ma…	-1
858	phenoplier	gpt-3.5-turbo	TRUE	openai_gpt-4-turbo-preview	1	10	results	tie	Both paragraphs effectively communicate the experiment's aim, methodology, and findings with clear sentence structure, correct grammar, and no spelling errors. Paragraph A and Paragraph 1 both present the information in a structured manner, making good use of scientific nomenclature and formatting for gene names. While Paragraph 1 introduces a hyperlink to the Methods section, which is innovative…	0
859	phenoplier	gpt-3.5-turbo	TRUE	openai_gpt-4-turbo-preview	1	11	results	tie	Both paragraphs present their findings in a technically competent manner with clear sentence structures, correct grammar, and no spelling errors, meeting high standards for scientific writing. However, both also share a similar weakness in terms of accessibility for a broader audience, owing to their dense use of technical terms, acronyms, and references to specific data points or supplementary m…	0
860	phenoplier	gpt-3.5-turbo	TRUE	openai_gpt-4-turbo-preview	1	12	results	tie	Both Paragraph A and Paragraph 1 exhibit high-quality writing in terms of clear sentence structure, grammatical correctness, and the absence of spelling errors, making them equally commendable on these fronts. Each paragraph effectively conveys complex genetic research findings and theories, using technical terms accurately and structuring sentences in a logical manner. The primary challenge in b…	0
861	phenoplier	gpt-3.5-turbo	TRUE	openai_gpt-4-turbo-preview	1	13	results	tie	Both Paragraph A and Paragraph 1 are high in technical and grammatical quality, with clear sentence structures and no spelling errors, indicating a strong attention to detail and proofreading. They both utilize complex sentence structures and technical language appropriate for a scientific audience, with correct grammar throughout. The use of citations in Paragraph 1 enhances its credibility but …	0
862	phenoplier	gpt-3.5-turbo	TRUE	openai_gpt-4-turbo-preview	1	14	results	tie	Both Paragraph A and Paragraph 1 are of high quality when evaluated against the specified criteria: clear sentence structure, ease of follow, correctness in grammar, and absence of spelling errors. Each paragraph presents complex scientific findings in a structured and grammatically correct manner, with no spelling mistakes identified. While both paragraphs contain specialized terminology that ma…	0
863	phenoplier	gpt-3.5-turbo	TRUE	openai_gpt-4-turbo-preview	1	15	results	tie	Both paragraphs exhibit strengths in clear sentence structure, grammatical correctness, and absence of spelling errors, demonstrating a high level of technical writing proficiency. They both effectively communicate complex scientific findings and mechanisms, though they may present challenges in ease of follow for readers not deeply familiar with the subject matter due to their dense information …	0
864	phenoplier	gpt-3.5-turbo	TRUE	openai_gpt-4-turbo-preview	1	16	results	tie	Both paragraphs present a high level of scientific detail with clear sentence structure and correct grammar, and neither contains spelling errors. They both effectively use technical jargon appropriate for a specialized audience, though this could limit accessibility for non-specialist readers. Both paragraphs could potentially challenge readers not deeply familiar with the subject matter due to …	0
865	phenoplier	gpt-3.5-turbo	TRUE	openai_gpt-4-turbo-preview	1	17	results	tie	Both paragraphs effectively convey the significance of LV66 in the context of niacin mechanisms and its potential therapeutic use for ovarian diseases. They share strengths in clear sentence structure, being easy to follow, correct grammar, and having no spelling errors. While Paragraph 1 introduces citation placeholders that could potentially disrupt the flow for some readers, it also provides s…	0
866	phenoplier	gpt-3.5-turbo	TRUE	openai_gpt-4-turbo-preview	1	18	results	tie	Both paragraphs exhibit strengths in clear sentence structure, grammatical correctness, and the absence of spelling errors, making them equally strong in these areas. Paragraph A is concise and straightforward, while Paragraph 1 provides a more detailed explanation with references and figures that could aid in understanding, despite potentially assuming a high level of prior knowledge. However, P…	0
867	phenoplier	gpt-3.5-turbo	TRUE	openai_gpt-4-turbo-preview	1	19	results	tie	Both paragraphs present the results of a clustering analysis with a high level of detail and complexity, making them rich in information but challenging to digest. Paragraph A and Paragraph 1 both have clear sentence structures and are grammatically correct, with no spelling errors. They effectively use references to supplementary data and, in the case of Paragraph 1, also include a figure refere…	0
868	phenoplier	gpt-3.5-turbo	TRUE	openai_gpt-4-turbo-preview	1	20	results	tie	Both Paragraph A and Paragraph 1 exhibit strengths in clear sentence structure, grammatical correctness, and the absence of spelling errors, making them well-constructed pieces of scientific writing. They effectively communicate complex scientific findings and methodologies, supported by references to figures, tables, and external sources. However, both paragraphs also share similar challenges, i…	0
869	phenoplier	gpt-3.5-turbo	TRUE	openai_gpt-4-turbo-preview	1	21	results	tie	Both paragraphs effectively present scientific findings with clear sentence structures, are grammatically correct, and contain no spelling errors, demonstrating high-quality scientific writing. Paragraph A and Paragraph 1 both efficiently use examples (LV57 and LV844) to guide readers through their findings, although they could improve in explaining the significance of these findings and assumpti…	0
870	phenoplier	gpt-3.5-turbo	TRUE	openai_gpt-4-turbo-preview	1	22	results	tie	Both Paragraph A and Paragraph 1 exhibit strengths and weaknesses in similar areas, making it difficult to declare a clear winner. Both paragraphs are grammatically correct, have clear sentence structures, and are free from spelling errors, indicating a high level of technical proficiency and attention to detail in writing. However, both paragraphs also suffer from similar issues that impact thei…	0
871	phenoplier	gpt-3.5-turbo	TRUE	openai_gpt-4-turbo-preview	1	23	discussion	tie	Both Paragraph A and Paragraph 1 exhibit strengths in clear sentence structure, grammatical correctness, and the absence of spelling errors, making them well-constructed from a technical writing perspective. Each paragraph effectively communicates complex scientific concepts and methodologies, though they both assume a certain level of background knowledge from the reader and use technical langua…	0
872	phenoplier	gpt-3.5-turbo	TRUE	openai_gpt-4-turbo-preview	1	24	discussion	Paragraph 1	When comparing Paragraph A and Paragraph 1 based on the specified criteria (clear sentence structure, ease of follow, grammatical correctness, and absence of spelling errors), both paragraphs perform similarly well in terms of grammar and spelling, showing no significant differences. However, Paragraph 1 has a slight advantage in terms of clarity and ease of understanding. It breaks down complex …	1
873	phenoplier	gpt-3.5-turbo	TRUE	openai_gpt-4-turbo-preview	1	25	discussion	Paragraph 1	While both Paragraph A and Paragraph 1 are grammatically correct, free of spelling errors, and feature clear sentence structures, Paragraph 1 is slightly easier to follow due to its more structured approach in gradually building upon each point and effectively using examples to illustrate complex information. Although both paragraphs deal with complex scientific concepts and might assume a certai…	1
874	phenoplier	gpt-3.5-turbo	TRUE	openai_gpt-4-turbo-preview	1	26	discussion	Paragraph 1	Both paragraphs are grammatically correct and contain no spelling errors, making them equal in these respects. However, Paragraph 1 slightly edges out Paragraph A in terms of clarity and ease of following. Paragraph 1 makes use of parentheses to succinctly explain complex concepts (e.g., hard-partitioning algorithms), which aids comprehension without overloading the reader with jargon. Additional…	1
875	phenoplier	gpt-3.5-turbo	TRUE	openai_gpt-4-turbo-preview	1	27	discussion	tie	Both Paragraph A and Paragraph 1 exhibit strengths and weaknesses in similar areas. Each paragraph has a clear sentence structure, is grammatically correct, and contains no spelling errors, ensuring readability and professional presentation. However, both paragraphs also share challenges, including the complexity of information that may be difficult for general audiences to follow, the use of acr…	0
876	phenoplier	gpt-3.5-turbo	TRUE	openai_gpt-4-turbo-preview	1	28	discussion	tie	Both paragraphs present a high level of technical detail and complexity, appropriate for a scientific audience, and are grammatically correct with no spelling errors. They each articulate the methodologies and limitations of their respective studies clearly, though the dense use of technical terms and concepts could challenge readability for those not familiar with the subject matter. Paragraph A…	0
877	phenoplier	gpt-3.5-turbo	TRUE	openai_gpt-4-turbo-preview	1	29	discussion	tie	Both Paragraph A and Paragraph 1 exhibit strengths in clear sentence structure, grammatical correctness, and the absence of spelling errors, making them equally strong in these areas. They both assume a level of prior knowledge from the reader and use technical language and jargon, which could limit accessibility for those not familiar with the field. Neither paragraph provides simplification or …	0
878	phenoplier	gpt-3.5-turbo	TRUE	openai_gpt-4-turbo-preview	1	30	discussion	tie	Both Paragraph A and Paragraph 1 exhibit high levels of clarity, grammatical correctness, and are free from spelling errors. Paragraph A and Paragraph 1 both effectively communicate complex scientific ideas with clear sentence structures and logical progression of ideas. While Paragraph A has a slightly more complex sentence that could be simplified for better clarity, Paragraph 1 could benefit f…	0
879	phenoplier	gpt-3.5-turbo	TRUE	openai_gpt-4-turbo-preview	1	31	methods	tie	Both Paragraph A and Paragraph 1 exhibit strengths and weaknesses in the areas of clear sentence structure, ease of following, grammatical correctness, and absence of spelling errors. They are both well-constructed, with no grammatical or spelling errors, and present complex information in a structured manner that aids understanding despite the technical density. Both paragraphs assume a certain …	0
880	phenoplier	gpt-3.5-turbo	TRUE	openai_gpt-4-turbo-preview	1	32	methods	tie	Both paragraphs exhibit similar strengths and weaknesses across the evaluated areas. They are grammatically correct, have clear sentence structures, and contain no spelling errors, ensuring technical accuracy and readability. However, both paragraphs also share challenges in accessibility for readers not familiar with the specialized terminology and mathematical notation used, assuming a signific…	0
881	phenoplier	gpt-3.5-turbo	TRUE	openai_gpt-4-turbo-preview	1	33	methods	tie	Both paragraphs exhibit a high level of technical accuracy, clear sentence structure, correct grammar, and no spelling errors, making them equally strong in these aspects. They both present complex information that assumes a significant degree of prior knowledge from the reader, potentially limiting their accessibility to a broader audience. Given the similarity in their content, presentation sty…	0
882	phenoplier	gpt-3.5-turbo	TRUE	openai_gpt-4-turbo-preview	1	34	methods	tie	Both paragraphs exhibit a high level of technical detail and complexity, appropriate for a scientific audience familiar with the subject matter. They both have clear sentence structures, correct grammar, and no spelling errors, indicating careful proofreading and attention to detail. Each paragraph effectively uses mathematical notation and provides context for equations related to the study's me…	0
883	phenoplier	gpt-3.5-turbo	TRUE	openai_gpt-4-turbo-preview	1	35	methods	tie	Both paragraphs exhibit a high level of technical proficiency, clear sentence structure, correct grammar, and no spelling errors, making them equally strong in these aspects. They both effectively use mathematical notation to convey complex concepts within the context of gene expression analysis and the PLIER algorithm. However, they also share similar weaknesses; both paragraphs could be challen…	0
884	phenoplier	gpt-3.5-turbo	TRUE	openai_gpt-4-turbo-preview	1	36	methods	tie	Both Paragraph A and Paragraph 1 exhibit strengths in clear sentence structure, correct grammar, and absence of spelling errors, making them equally strong in these areas. Despite slight differences in presentation, neither paragraph significantly outperforms the other in ease of following, primarily due to the complex nature of the content and the assumed prior knowledge of the reader. Both para…	0
885	phenoplier	gpt-3.5-turbo	TRUE	openai_gpt-4-turbo-preview	1	37	methods	tie	Both paragraphs demonstrate strengths in clear sentence structure, correct grammar, and the absence of spelling errors, adhering to the high standards of scientific writing. Each paragraph effectively utilizes technical language and mathematical expressions appropriate for a scientific article, indicating a deep understanding of the subject matter. However, both paragraphs also share similar weak…	0
886	phenoplier	gpt-3.5-turbo	TRUE	openai_gpt-4-turbo-preview	1	38	methods	tie	Upon evaluating both paragraphs based on the criteria of clear sentence structure, ease of follow, grammatical correctness, and absence of spelling errors, it is observed that both paragraphs perform similarly across these areas. Both paragraphs demonstrate a clear sentence structure and are grammatically correct with no spelling errors, indicating a high level of technical writing proficiency. H…	0
887	phenoplier	gpt-3.5-turbo	TRUE	openai_gpt-4-turbo-preview	1	39	methods	tie	Both paragraphs exhibit strengths in grammar correctness and the absence of spelling errors, ensuring technical and linguistic accuracy. They both provide a detailed description of the methodology with clear sentence structures, albeit dense with specialized terminology and mathematical notation. Each paragraph assumes a level of familiarity with the subject matter that may not be accessible to a…	0
888	phenoplier	gpt-3.5-turbo	TRUE	openai_gpt-4-turbo-preview	1	40	methods	tie	Both paragraphs exhibit a high level of technical accuracy, clear sentence structure, correct grammar, and no spelling errors, making them equally competent in these respects. They both assume a significant amount of prior knowledge from the reader and use complex mathematical notations and terms that could hinder ease of understanding for those not familiar with the subject matter. Neither parag…	0
889	phenoplier	gpt-3.5-turbo	TRUE	openai_gpt-4-turbo-preview	1	41	methods	tie	Both Paragraph A and Paragraph 1 exhibit similar qualities and shortcomings. They both have a clear sentence structure, are grammatically correct, and contain no spelling errors, demonstrating a high level of technical writing proficiency. However, both paragraphs also share the challenge of being potentially difficult for readers to follow due to the dense use of technical terms, mathematical ex…	0
890	phenoplier	gpt-3.5-turbo	TRUE	openai_gpt-4-turbo-preview	1	42	methods	tie	Both paragraphs exhibit strengths in clear sentence structure, correct grammar, and absence of spelling errors, effectively communicating complex scientific methodologies with precision and technical accuracy. They both also share challenges, such as assuming prior knowledge, complexity that may deter broader audiences, and a heavy use of technical language and mathematical notation without simpl…	0
891	phenoplier	gpt-3.5-turbo	TRUE	openai_gpt-4-turbo-preview	1	43	methods	tie	Both Paragraph A and Paragraph 1 exhibit strengths in clear sentence structure, grammatical correctness, and the absence of spelling errors. They effectively integrate mathematical notations and citations, which supports their scientific credibility. However, both paragraphs also share challenges in terms of ease of follow due to the dense presentation of technical information and the extensive u…	0
892	phenoplier	gpt-3.5-turbo	TRUE	openai_gpt-4-turbo-preview	1	44	methods	tie	Both paragraphs exhibit a high level of technical detail and clarity appropriate for a scientific article's Methods section. They are grammatically correct, contain no spelling errors, and use technical terms and notations accurately. The choice of transition words ('Therefore') in both paragraphs is not ideal, as it suggests a direct consequence rather than a continuation of the described proces…	0
893	phenoplier	gpt-3.5-turbo	TRUE	openai_gpt-4-turbo-preview	1	45	methods	tie	Both Paragraph A and Paragraph 1 exhibit a high level of similarity in terms of their positive and negative aspects. Each paragraph has a clear sentence structure, is grammatically correct, and contains no spelling errors, indicating a strong foundation in writing quality. Both paragraphs also share similar challenges, such as the density of technical terms and methodologies, the assumption of si…	0
894	phenoplier	gpt-3.5-turbo	TRUE	openai_gpt-4-turbo-preview	1	46	methods	tie	Both Paragraph A and Paragraph 1 are of similar quality in terms of clear sentence structure, grammar correctness, and absence of spelling errors, with minor differences that do not significantly affect their overall quality. Paragraph A is grammatically correct and free of spelling errors, offering a clear sentence structure. Paragraph 1 shares these qualities but includes a minor typographical …	0
895	phenoplier	gpt-3.5-turbo	TRUE	openai_gpt-4-turbo-preview	1	47	methods	Paragraph A	Both paragraphs present the methodology of using a genome-wide lentiviral pooled CRISPR-Cas9 library in a scientific study, containing detailed technical information and no spelling errors. However, Paragraph A has a clearer sentence structure and is slightly easier to follow compared to Paragraph 1. Paragraph 1, while grammatically correct, suffers from convoluted sentence construction and a den…	-1
896	phenoplier	gpt-3.5-turbo	TRUE	openai_gpt-4-turbo-preview	1	48	methods	Paragraph A	Paragraph A, while not without its issues, presents a clearer, more grammatically correct structure and contains fewer abbreviations and grammatical inconsistencies compared to Paragraph 1. Both paragraphs struggle with ease of follow and density of information, but Paragraph A is slightly more readable due to its better use of scientific notation and fewer grammatical errors. Additionally, Parag…	-1
897	phenoplier	gpt-3.5-turbo	TRUE	openai_gpt-4-turbo-preview	1	49	methods	Paragraph A	While both paragraphs aim to describe the same scientific procedure with a high level of detail, Paragraph A is superior in terms of readability and adherence to scientific writing standards. Paragraph A uses more consistent and standard units of measurement (e.g., μg/ml instead of ug/ml) and avoids abbreviations that are not universally understood without prior definition, making it slightly eas…	-1
898	phenoplier	gpt-3.5-turbo	TRUE	openai_gpt-4-turbo-preview	1	50	methods	tie	Both paragraphs exhibit strengths and weaknesses in similar areas, making it difficult to determine a clear winner. Both have clear sentence structures and are grammatically correct, with no obvious spelling errors aside from unconventional symbols or abbreviations. Each paragraph assumes a certain level of prior knowledge and uses technical jargon without explanation, which could limit accessibi…	0
899	phenoplier	gpt-3.5-turbo	TRUE	openai_gpt-4-turbo-preview	1	51	methods	Paragraph A	Paragraph A, while not without its minor readability issues, generally adheres more closely to the conventions of scientific writing in terms of grammar, spelling, and formatting. It uses the correct symbols for units of measurement (e.g., 'μm' for micrometers and '°C' for degrees Celsius), maintains consistent formatting with spaces between numbers and units, and avoids informal abbreviations ('…	-1
900	phenoplier	gpt-3.5-turbo	TRUE	openai_gpt-4-turbo-preview	1	52	methods	tie	Both paragraphs have their strengths and weaknesses, but neither significantly outperforms the other across the evaluated areas. Both paragraphs have clear sentence structures and are grammatically correct, with no significant spelling errors when considering 'access' as a typographical error present in both. They both suffer from similar issues such as the use of abbreviations without introducti…	0
901	phenoplier	gpt-3.5-turbo	TRUE	openai_gpt-4-turbo-preview	1	53	methods	tie	Both paragraphs are technically detailed and provide a comprehensive overview of the process for generating and sequencing Illumina libraries. They share strengths in having a clear sentence structure and being grammatically correct. Additionally, both paragraphs do not contain spelling errors when considering the context of scientific terminology and abbreviations used within the field. However,…	0
902	phenoplier	gpt-3.5-turbo	TRUE	openai_gpt-4-turbo-preview	1	54	methods	tie	Both paragraphs exhibit strengths in clear sentence structure, correct grammar, and absence of spelling errors, making them equally proficient in these areas. The minor differences noted, such as the slight ease of follow challenge due to dense information presentation and the citation style in Paragraph 1, do not significantly detract from the overall quality of either paragraph to warrant a cle…	0
903	phenoplier	gpt-3.5-turbo	TRUE	openai_gpt-4-turbo-preview	1	55	methods	Paragraph 1	Both paragraphs are clear in their sentence structure, grammatically correct, and free of spelling errors. However, Paragraph 1 is deemed superior primarily because it is easier to follow. The use of an active voice and the narrative style in Paragraph 1, with the inclusion of 'we' statements, makes the methodological exposition more accessible and engaging for the reader. While both paragraphs h…	1
904	phenoplier	gpt-3.5-turbo	TRUE	openai_gpt-4-turbo-preview	1	56	supplementary material	tie	Both Paragraph A and Paragraph 1 exhibit strengths in clear sentence structure, grammatical correctness, and the absence of spelling errors, making them equally strong in these areas. Each paragraph effectively outlines the methodology in a logical sequence, which is easy to follow, and uses technical language appropriate for the context of supplementary material in a scientific article. While bo…	0
905	phenoplier	gpt-3.5-turbo	TRUE	openai_gpt-4-turbo-preview	1	57	supplementary material	tie	Both Paragraph A and Paragraph 1 have their strengths and weaknesses, but neither is clearly superior across all evaluated areas. Both paragraphs have a clear sentence structure and are grammatically correct, with the exception of a spelling mistake in Paragraph 1 ('eexceeding' should be 'exceeding'). This error slightly detracts from its quality, but given the overall similarity in content and p…	0
906	phenoplier	gpt-3.5-turbo	TRUE	openai_gpt-4-turbo-preview	1	58	supplementary material	tie	Both paragraphs have clear sentence structures, are grammatically correct, and contain no spelling errors, making them equally strong in these aspects. While Paragraph 1 might be slightly easier to follow due to its simpler language and clearer step-wise presentation, it also introduces a potentially confusing Markdown link syntax that is unconventional in scientific writing. On the other hand, P…	0
907	phenoplier	gpt-3.5-turbo	TRUE	openai_gpt-4-turbo-preview	1	59	supplementary material	Paragraph 1	Paragraph 1 is deemed superior due to its more effective use of references and clearer guidance through the text with specific citations (e.g., equations, methods, figures), which enhances its clarity and the ease with which readers can follow the argument. Additionally, it maintains grammatical correctness and has no spelling errors, with the exception of a minor typographical error ('ordinarly'…	1
908	phenoplier	gpt-3.5-turbo	TRUE	openai_gpt-4-turbo-preview	1	60	supplementary material	tie	Both Paragraph A and Paragraph 1 exhibit similar strengths and weaknesses when evaluated against the criteria of clear sentence structure, ease of following, grammatical correctness, and absence of spelling errors. Both paragraphs are grammatically correct and contain no spelling errors, demonstrating a high level of attention to detail in writing and proofreading. They also both employ a clear s…	0
909	phenoplier	gpt-3.5-turbo	TRUE	openai_gpt-4-turbo-preview	1	61	supplementary material	tie	Both Paragraph A and Paragraph 1 exhibit strengths in clear sentence structure, grammatical correctness, and the absence of spelling errors. They effectively outline the methodology in a logical sequence, making them easy to follow for readers familiar with the scientific context. The use of technical and specialized terms, including mathematical notation, is appropriate for the target audience, …	0
910	phenoplier	gpt-3.5-turbo	TRUE	openai_gpt-4-turbo-preview	1	62	supplementary material	tie	Both Paragraph A and Paragraph 1 exhibit strengths in clear sentence structure, being easy to follow, grammatical correctness, and the absence of spelling errors. Each paragraph effectively communicates complex scientific findings and methodologies in a structured and logical manner, making them equally comprehensible and professionally written. The main difference, the use of placeholders for fi…	0
911	phenoplier	gpt-3.5-turbo	TRUE	openai_gpt-4-turbo-preview	2	0	abstract	tie	Both paragraphs exhibit strengths in clear sentence structure, correct grammar, and absence of spelling errors, making them technically proficient and well-edited. They both effectively introduce and describe the PhenoPLIER approach, its methodology, and its implications for understanding gene-trait associations and therapeutic development. Each paragraph, however, also assumes a significant degr…	0
912	phenoplier	gpt-3.5-turbo	TRUE	openai_gpt-4-turbo-preview	2	1	introduction	tie	Both paragraphs exhibit strengths in clear sentence structure, correct grammar, and the absence of spelling errors, making them equally strong in these aspects. The paragraphs are also similar in that they both could pose challenges for readers not deeply familiar with the subject matter due to the use of specialized terminology and the density of information presented. While Paragraph 1 includes…	0
913	phenoplier	gpt-3.5-turbo	TRUE	openai_gpt-4-turbo-preview	2	2	introduction	tie	Both Paragraph A and Paragraph 1 exhibit strengths in clear sentence structure, correct grammar, and absence of spelling errors, making them equally proficient in these areas. They are both well-structured, with a logical flow that introduces the concept of TWAS, elaborates on its methodology, highlights its applications and successes, and acknowledges its limitations. Grammar and spelling are me…	0
914	phenoplier	gpt-3.5-turbo	TRUE	openai_gpt-4-turbo-preview	2	3	introduction	tie	Both paragraphs effectively communicate complex information about gene-gene interactions, the importance of considering these interactions in understanding complex traits, and the methodologies used to analyze them. They both have clear sentence structures, are grammatically correct, and have no spelling errors. While Paragraph A is slightly more complex and assumes a bit more prior knowledge, Pa…	0
915	phenoplier	gpt-3.5-turbo	TRUE	openai_gpt-4-turbo-preview	2	4	introduction	Paragraph 1	Both paragraphs are well-written, grammatically correct, and free of spelling errors, presenting complex scientific concepts in a structured manner. However, Paragraph 1 edges out slightly over Paragraph A in terms of clarity and ease of following. Paragraph 1 is organized in a way that introduces concepts gradually, uses examples effectively, and incorporates citations that add credibility and d…	1
916	phenoplier	gpt-3.5-turbo	TRUE	openai_gpt-4-turbo-preview	2	5	results	Paragraph 1	While both paragraphs are technically dense and assume a certain level of prior knowledge, Paragraph 1 is slightly better in terms of ease of follow and clarity due to its explicit references to figures and supplementary notes, which presumably provide additional context and visual aids to help understand complex concepts. Both paragraphs have clear sentence structures, are grammatically correct,…	1
917	phenoplier	gpt-3.5-turbo	TRUE	openai_gpt-4-turbo-preview	2	6	results	Paragraph 1	Both paragraphs are well-written, with clear sentence structures, correct grammar, and no spelling errors, making them strong candidates in terms of quality. However, Paragraph 1 stands out for its ease of follow. It strategically includes references and links to methodological details, which aids comprehension and provides a clearer roadmap for readers to understand the complex methodology and r…	1
918	phenoplier	gpt-3.5-turbo	TRUE	openai_gpt-4-turbo-preview	2	7	results	tie	Both paragraphs effectively present complex scientific information with clear sentence structure, correct grammar, and no spelling errors, making them equally strong in these areas. Paragraph A is slightly more straightforward, potentially making it easier for a general scientific audience to follow. However, Paragraph 1 incorporates references directly into the text, which enhances the credibili…	0
919	phenoplier	gpt-3.5-turbo	TRUE	openai_gpt-4-turbo-preview	2	8	results	tie	Both paragraphs demonstrate strengths in clear sentence structure, correct grammar, and absence of spelling errors, making them technically proficient and well-composed. Each paragraph effectively communicates complex scientific methodologies and findings, utilizing technical language appropriate for a specialized audience. The inclusion of citations in Paragraph 1 is a positive aspect, enhancing…	0
920	phenoplier	gpt-3.5-turbo	TRUE	openai_gpt-4-turbo-preview	2	9	results	Paragraph A	Paragraph A is superior in terms of clear sentence structure and ease of following. It utilizes a declarative and explanatory style that straightforwardly conveys the functionalities and benefits of PhenoPLIER, making it accessible and understandable to the reader. In contrast, Paragraph 1, while grammatically correct and free of spelling errors, employs a question-based format that might hinder …	-1
921	phenoplier	gpt-3.5-turbo	TRUE	openai_gpt-4-turbo-preview	2	10	results	tie	Both Paragraph A and Paragraph 1 exhibit clear sentence structures, making them easy to follow despite the use of technical terms and specific gene names, which could be challenging for readers unfamiliar with the topic. Both paragraphs are grammatically correct, with appropriate use of punctuation, and neither contains spelling errors. The main difference lies in the slight variation in how they…	0
922	phenoplier	gpt-3.5-turbo	TRUE	openai_gpt-4-turbo-preview	2	11	results	tie	Both paragraphs exhibit strengths in clear sentence structure, grammatical correctness, and the absence of spelling errors, making them equally strong in these aspects. They both effectively communicate complex scientific findings with detailed references to data and methodology, despite their dense use of technical jargon and abbreviations. Each paragraph assumes a certain level of prior knowled…	0
923	phenoplier	gpt-3.5-turbo	TRUE	openai_gpt-4-turbo-preview	2	12	results	Paragraph 1	Both paragraphs deliver complex scientific information with a high level of technical detail, making them challenging for readers outside the field. However, Paragraph 1 shows slight improvements over Paragraph A in several key areas. It provides a clearer distinction between different genes and their roles through formatting (italicization) and structure, making it slightly easier to follow. Add…	1
924	phenoplier	gpt-3.5-turbo	TRUE	openai_gpt-4-turbo-preview	2	13	results	Paragraph 1	Both paragraphs are well-written, with clear sentence structures, correct grammar, and no spelling errors, making them strong examples of scientific writing. However, Paragraph 1 edges out slightly over Paragraph A in terms of being easier to follow due to its more methodical outline of the process and logical structure. While both paragraphs assume a significant level of prior knowledge and use …	1
925	phenoplier	gpt-3.5-turbo	TRUE	openai_gpt-4-turbo-preview	2	14	results	tie	Both Paragraph A and Paragraph 1 are of high quality in terms of clear sentence structure, ease of following, correct grammar, and absence of spelling errors. The differences between the two paragraphs are minimal and largely stylistic, such as 'condensed summary' vs. 'compressed version' and 'projected into' vs. 'projected into the latent space.' Both paragraphs effectively communicate complex s…	0
926	phenoplier	gpt-3.5-turbo	TRUE	openai_gpt-4-turbo-preview	2	15	results	tie	Both paragraphs present their findings in a structured and logical manner, effectively using technical language appropriate for scientific writing. They both have clear sentence structures and are grammatically correct, with no spelling errors detected. While Paragraph A could benefit from slight simplification for readability, Paragraph 1 faces a similar issue with the potential for confusion du…	0
927	phenoplier	gpt-3.5-turbo	TRUE	openai_gpt-4-turbo-preview	2	16	results	tie	Both Paragraph A and Paragraph 1 exhibit strengths and weaknesses that balance each other out, leading to a tie. Both paragraphs are grammatically correct, have clear sentence structures, and contain no spelling errors, indicating a high level of attention to detail and adherence to scientific writing standards. However, both paragraphs also share complexities in their presentation of information…	0
928	phenoplier	gpt-3.5-turbo	TRUE	openai_gpt-4-turbo-preview	2	17	results	tie	Both paragraphs are effectively structured, presenting information in a clear, logical manner that progresses from a general introduction of latent variables (LVs) and their relevance to niacin mechanisms to a specific example (LV66) and its implications for ovarian diseases. Both are easy to follow, despite Paragraph 1's inclusion of citations and a figure reference, which does not detract from …	0
929	phenoplier	gpt-3.5-turbo	TRUE	openai_gpt-4-turbo-preview	2	18	results	tie	Both paragraphs exhibit strengths in clear sentence structure, grammatical correctness, and the absence of spelling errors, making them equally commendable in these aspects. While Paragraph A is succinct and may appear more straightforward, Paragraph 1 provides a more detailed explanation with appropriate references and figure citations, enhancing its academic rigor. However, both paragraphs assu…	0
930	phenoplier	gpt-3.5-turbo	TRUE	openai_gpt-4-turbo-preview	2	19	results	Paragraph 1	While both paragraphs are dense with technical information and assume a certain level of prior knowledge from the reader, Paragraph 1 has a slight edge in clarity and organization. It uses enumeration to structure the different branches, making it slightly easier to follow despite the complexity of the content. Additionally, Paragraph 1 integrates a reference smoothly and makes a more effective u…	1
931	phenoplier	gpt-3.5-turbo	TRUE	openai_gpt-4-turbo-preview	2	20	results	tie	Both Paragraph A and Paragraph 1 exhibit strengths in clear sentence structure, correct grammar, and absence of spelling errors, demonstrating a high level of technical proficiency and attention to detail in scientific writing. Each paragraph effectively communicates complex scientific findings and methodologies, though both could potentially challenge readers not deeply familiar with the subject…	0
932	phenoplier	gpt-3.5-turbo	TRUE	openai_gpt-4-turbo-preview	2	21	results	tie	Both Paragraph A and Paragraph 1 are well-written, with clear sentence structures, correct grammar, and no spelling errors, making them easy to follow for readers familiar with scientific literature. They both effectively communicate complex scientific findings and make extensive use of references to support their statements. While Paragraph 1 might have a slightly more structured approach to int…	0
933	phenoplier	gpt-3.5-turbo	TRUE	openai_gpt-4-turbo-preview	2	22	results	tie	Both paragraphs present their findings with clear sentence structures, correct grammar, and no spelling errors, showcasing a high level of technical writing skill. They effectively use scientific terminology and incorporate a wealth of detailed information about LV-trait associations, the expression of LVs in various cell types, and the implications of these associations for diseases. Additionall…	0
934	phenoplier	gpt-3.5-turbo	TRUE	openai_gpt-4-turbo-preview	2	23	discussion	tie	Both Paragraph A and Paragraph 1 exhibit strengths in clear sentence structure, grammatical correctness, and absence of spelling errors, making them equally strong in these aspects. Although Paragraph 1 is slightly easier to follow due to its simplified language and clearer explanation, this improvement does not significantly surpass the quality of Paragraph A, especially considering the complexi…	0
935	phenoplier	gpt-3.5-turbo	TRUE	openai_gpt-4-turbo-preview	2	24	discussion	Paragraph 1	Both paragraphs are well-structured, grammatically correct, and free of spelling errors, making them strong in areas of sentence structure, grammar, and spelling. However, Paragraph 1 is rated slightly higher in terms of being easy to follow. It achieves this by breaking down complex information more effectively and using specific examples that make the abstract concepts more tangible for the rea…	1
936	phenoplier	gpt-3.5-turbo	TRUE	openai_gpt-4-turbo-preview	2	25	discussion	Paragraph 1	While both paragraphs are dense with technical details and contain no spelling or grammatical errors, Paragraph 1 is slightly easier to follow due to its structured approach in introducing and explaining concepts. It incrementally builds the discussion from general findings to specific examples, which aids comprehension. Additionally, Paragraph 1 does a better job at briefly explaining technical …	1
937	phenoplier	gpt-3.5-turbo	TRUE	openai_gpt-4-turbo-preview	2	26	discussion	Paragraph 1	Both Paragraph A and Paragraph 1 are well-written, with clear sentence structures, correct grammar, and no spelling errors, making them strong in areas 1, 3, and 4. However, Paragraph 1 has a slight edge in terms of being easier to follow, which is crucial for the second evaluation criterion. This is achieved through a more logical flow of ideas and a modest effort to explain or simplify technica…	1
938	phenoplier	gpt-3.5-turbo	TRUE	openai_gpt-4-turbo-preview	2	27	discussion	tie	Both paragraphs present the scientific findings with a clear sentence structure and are grammatically correct with no spelling errors, fulfilling the basic requirements for scientific writing. Both paragraphs also share similar issues, such as the complexity of content that may not be easily understood by all readers, use of abbreviations without prior definition, lack of context for the datasets…	0
939	phenoplier	gpt-3.5-turbo	TRUE	openai_gpt-4-turbo-preview	2	28	discussion	tie	Both paragraphs demonstrate strengths in clear sentence structure, correct grammar, and the absence of spelling errors, indicating a high level of technical proficiency and attention to detail in scientific writing. Each paragraph effectively communicates complex scientific methodologies and considerations, utilizing technical jargon and acronyms appropriate for their respective audiences, though…	0
940	phenoplier	gpt-3.5-turbo	TRUE	openai_gpt-4-turbo-preview	2	29	discussion	tie	Both paragraphs demonstrate strengths in clear sentence structure, grammatical correctness, and the absence of spelling errors, indicating careful editing and attention to detail. Each paragraph effectively communicates complex scientific findings, albeit with a significant use of technical jargon, which is somewhat mitigated by slightly more accessible language in Paragraph 1. However, this slig…	0
941	phenoplier	gpt-3.5-turbo	TRUE	openai_gpt-4-turbo-preview	2	30	discussion	tie	Both Paragraph A and Paragraph 1 exhibit strengths in clear sentence structure, grammatical correctness, and the absence of spelling errors, thus meeting high standards in these areas. They both also share similar challenges in ease of following and understanding for a broader audience due to the dense use of specialized terminology and the rapid transition between complex ideas without sufficien…	0
942	phenoplier	gpt-3.5-turbo	TRUE	openai_gpt-4-turbo-preview	2	31	methods	tie	Both paragraphs are equally well-written in terms of clear sentence structure, grammatical correctness, and absence of spelling errors. They effectively communicate the components and functionalities of the PhenoPLIER framework using precise and technical language appropriate for a scientific article. Each paragraph presents its information in a structured manner, with Paragraph A using a bullete…	0
943	phenoplier	gpt-3.5-turbo	TRUE	openai_gpt-4-turbo-preview	2	32	methods	tie	Both Paragraph A and Paragraph 1 exhibit similar strengths and weaknesses across the evaluated areas. They both have clear sentence structures, are grammatically correct, and contain no spelling errors, demonstrating a high level of technical writing proficiency. However, both paragraphs also share challenges in ease of follow for readers not familiar with the subject matter, assume prior knowled…	0
944	phenoplier	gpt-3.5-turbo	TRUE	openai_gpt-4-turbo-preview	2	33	methods	tie	Both Paragraph A and Paragraph 1 exhibit similar strengths and weaknesses when evaluated against the criteria of clear sentence structure, ease of follow, grammatical correctness, absence of spelling errors, and technical detail. Both paragraphs are technically detailed, grammatically correct, and free from spelling errors, making them suitable for a scientific article's Methods section. However,…	0
945	phenoplier	gpt-3.5-turbo	TRUE	openai_gpt-4-turbo-preview	2	34	methods	Paragraph 1	Both paragraphs aim to describe complex genetic statistical methods with a high degree of technical detail, incorporating mathematical equations and referencing specific studies. However, Paragraph 1 is slightly better structured and easier to follow, making an effort to incrementally introduce concepts and compare methodologies in a way that aids comprehension. It breaks down explanations into m…	1
946	phenoplier	gpt-3.5-turbo	TRUE	openai_gpt-4-turbo-preview	2	35	methods	tie	Both paragraphs are technically sound, presenting complex mathematical concepts related to gene expression analysis with clear sentence structures, correct grammar, and no spelling errors. They both convey detailed information about the methodology in a manner that is accurate within the context of scientific writing. While Paragraph 1 attempts to be slightly more accessible by breaking down the …	0
947	phenoplier	gpt-3.5-turbo	TRUE	openai_gpt-4-turbo-preview	2	36	methods	Paragraph 1	Both Paragraph A and Paragraph 1 are technically sound, grammatically correct, and free of spelling errors. However, Paragraph 1 is slightly better in terms of ease of following due to its more straightforward language and the way it introduces the mathematical equation with a clearer lead-in ('For instance'). This small but significant adjustment makes the methodology slightly more accessible to…	1
948	phenoplier	gpt-3.5-turbo	TRUE	openai_gpt-4-turbo-preview	2	37	methods	tie	Both paragraphs exhibit a high level of technical detail and complexity, appropriate grammar, and clear sentence structure, making them well-suited for a specialized audience familiar with statistical genetics. Paragraph A and Paragraph 1 both assume a significant level of prior knowledge from the reader, which could limit their accessibility to those not specialized in the field. While Paragraph…	0
949	phenoplier	gpt-3.5-turbo	TRUE	openai_gpt-4-turbo-preview	2	38	methods	tie	Both Paragraph A and Paragraph 1 exhibit strengths and weaknesses that are closely aligned, making it difficult to definitively declare one superior over the other. Both paragraphs are grammatically correct, exhibit clear sentence structure, and contain no spelling errors, meeting high standards for scientific writing. They both also delve into complex technical descriptions using specialized ter…	0
950	phenoplier	gpt-3.5-turbo	TRUE	openai_gpt-4-turbo-preview	2	39	methods	tie	Both paragraphs are of high quality in terms of clear sentence structure, grammatical correctness, and the absence of spelling errors, meeting the criteria for these aspects equally well. They both present complex methodological details using precise language and appropriate mathematical notation, which are necessary for the scientific rigor of the text. The main challenge in both paragraphs is t…	0
951	phenoplier	gpt-3.5-turbo	TRUE	openai_gpt-4-turbo-preview	2	40	methods	tie	Both Paragraph A and Paragraph 1 exhibit a high level of grammatical correctness and are free from spelling errors, fulfilling criteria 3 and 4 effectively. They share a similar sentence structure that logically progresses from the procedure used, through the projection process, to the calculation of mathematical expressions, thus meeting criterion 1 adequately. However, both paragraphs also shar…	0
952	phenoplier	gpt-3.5-turbo	TRUE	openai_gpt-4-turbo-preview	2	41	methods	tie	Both Paragraph A and Paragraph 1 exhibit similar strengths and weaknesses across the evaluated areas. They both have clear sentence structures, are grammatically correct, and contain no spelling errors, ensuring they meet the basic requirements for scientific writing. However, they also share common challenges in terms of ease of follow, particularly for readers not deeply familiar with genetic a…	0
953	phenoplier	gpt-3.5-turbo	TRUE	openai_gpt-4-turbo-preview	2	42	methods	tie	Both paragraphs present a high level of technical detail and complexity, adhering to the standards of scientific writing in terms of grammar, spelling, and sentence structure. They effectively communicate the methodology of consensus clustering with mathematical precision and appropriate use of scientific terminology. The shift to an active voice in Paragraph 1 slightly improves readability by ma…	0
954	phenoplier	gpt-3.5-turbo	TRUE	openai_gpt-4-turbo-preview	2	43	methods	tie	Both paragraphs are of high quality and exhibit strengths in clear sentence structure, correct grammar, and the absence of spelling errors. They both effectively introduce complex methodologies in a structured and logical manner, incorporating detailed descriptions of the ensemble generation process, the use of various data representations, and the application of multiple clustering algorithms wi…	0
955	phenoplier	gpt-3.5-turbo	TRUE	openai_gpt-4-turbo-preview	2	44	methods	tie	Both Paragraph A and Paragraph 1 exhibit a high level of technical detail and correctness in terms of grammar and spelling, with clear sentence structures. They are similarly challenging in terms of ease of following for readers not deeply familiar with the subject matter, assuming a certain level of prior knowledge. Both paragraphs use technical language and concepts without extensive explanatio…	0
956	phenoplier	gpt-3.5-turbo	TRUE	openai_gpt-4-turbo-preview	2	45	methods	tie	Both Paragraph A and Paragraph 1 exhibit similar strengths and weaknesses across the evaluated areas. Each paragraph has a clear sentence structure and is grammatically correct, with no spelling errors identified. However, both paragraphs also share similar negative aspects, such as being densely packed with technical jargon and complex sentences that could hinder ease of understanding for reader…	0
957	phenoplier	gpt-3.5-turbo	TRUE	openai_gpt-4-turbo-preview	2	46	methods	Paragraph A	Both paragraphs present the cell culture process with clarity and are grammatically correct, making them similar in quality in most respects. However, Paragraph A has a slight edge in terms of precision and correctness. Firstly, the temperature symbol is correctly presented as '°C' in Paragraph A, whereas Paragraph 1 uses 'oC', which is a minor typographical error but important for scientific acc…	-1
958	phenoplier	gpt-3.5-turbo	TRUE	openai_gpt-4-turbo-preview	2	47	methods	Paragraph A	When evaluating both paragraphs against the criteria of clear sentence structure, ease of follow, grammatical correctness, and absence of spelling errors, Paragraph A emerges as superior primarily due to its clearer sentence structure and slightly better ease of follow. While both paragraphs are grammatically correct and free from spelling errors, Paragraph A's sentence structure is more straight…	-1
959	phenoplier	gpt-3.5-turbo	TRUE	openai_gpt-4-turbo-preview	2	48	methods	tie	Both paragraphs present strengths and weaknesses that balance each other out when evaluated across the specified areas: clarity of sentence structure, ease of following, grammatical correctness, and absence of spelling errors. Paragraph A has a slightly clearer sentence structure and does not have spelling errors, similar to Paragraph 1. Both paragraphs assume a significant level of prior knowled…	0
960	phenoplier	gpt-3.5-turbo	TRUE	openai_gpt-4-turbo-preview	2	49	methods	Paragraph A	Paragraph A, while dense with technical details, maintains a clearer sentence structure and flow of information than Paragraph 1. It uses standard scientific units and abbreviations consistently and provides a more sequenced and detailed description of the experimental process. Although both paragraphs assume a certain level of prior knowledge and could improve in accessibility for broader audien…	-1
961	phenoplier	gpt-3.5-turbo	TRUE	openai_gpt-4-turbo-preview	2	50	methods	tie	Both paragraphs present a clear and concise description of the fluorescent dye staining procedure, making them relatively easy to follow for readers with a scientific background. They are both grammatically correct and free from spelling errors, adhering to the standards of scientific writing. However, both paragraphs also share similar shortcomings, such as the use of technical jargon without ex…	0
962	phenoplier	gpt-3.5-turbo	TRUE	openai_gpt-4-turbo-preview	2	51	methods	Paragraph A	Paragraph A is selected as the better of the two based on the evaluation criteria provided. It exhibits a more consistent and correct use of scientific conventions, including the proper representation of units (e.g., 'mL' and '°C') and abbreviations. Paragraph A also has a grammatically correct structure with no spelling errors, and while it does contain parenthetical statements that could disrup…	-1
963	phenoplier	gpt-3.5-turbo	TRUE	openai_gpt-4-turbo-preview	2	52	methods	tie	Both paragraphs present similar strengths and weaknesses when evaluated against the criteria of clear sentence structure, ease of following, correctness in grammar, and absence of spelling errors. Both paragraphs have a clear sentence structure and are mostly correct in grammar, with minor issues in each (e.g., 'access' vs. 'assess' error in Paragraph 1 and potential clarity issues with abbreviat…	0
964	phenoplier	gpt-3.5-turbo	TRUE	openai_gpt-4-turbo-preview	2	53	methods	Paragraph A	Paragraph A, while detailed and technical, presents information in a slightly clearer and more grammatically consistent manner than Paragraph 1. It uses proper scientific notation (e.g., 'μl' for microliters, 'μg' for micrograms, '°C' for degrees Celsius) and maintains a consistent formatting throughout, which contributes to its readability and professional quality. In contrast, Paragraph 1 strug…	-1
965	phenoplier	gpt-3.5-turbo	TRUE	openai_gpt-4-turbo-preview	2	54	methods	tie	Both paragraphs present the information with clear sentence structure, correct grammar, and no spelling errors, adhering closely to the criteria of evaluation. While Paragraph A might have a slightly more formal tone due to the use of 'cannot' instead of 'can not' as seen in Paragraph 1, this difference is minimal and does not significantly impact the overall quality or readability. Both paragrap…	0
966	phenoplier	gpt-3.5-turbo	TRUE	openai_gpt-4-turbo-preview	2	55	methods	Paragraph 1	Both paragraphs effectively present the technical details of the CRISPR screening and data analysis methods, including software and package versions. However, Paragraph 1 demonstrates a slight advantage in readability and engagement due to its more conversational tone and clearer sentence structure, making complex information more accessible. While both paragraphs are grammatically correct and fr…	1
967	phenoplier	gpt-3.5-turbo	TRUE	openai_gpt-4-turbo-preview	2	56	supplementary material	tie	Both Paragraph A and Paragraph 1 exhibit a high level of technical accuracy, clear sentence structure, correct grammar, and no spelling errors, making them equally strong in these respects. Each paragraph effectively outlines the methodology of the study in a logical sequence. While Paragraph 1 is slightly easier to follow due to its clearer separation of steps and marginally less dense use of te…	0
968	phenoplier	gpt-3.5-turbo	TRUE	openai_gpt-4-turbo-preview	2	57	supplementary material	tie	Both Paragraph A and Paragraph 1 effectively communicate the steps taken in the GWAS process with clear sentence structure and correct grammar, aside from a minor spelling error in Paragraph 1. Each paragraph presents the information in a concise manner, though they both use specialized terminology that could be challenging for lay readers. Neither paragraph provides explanations for the speciali…	0
969	phenoplier	gpt-3.5-turbo	TRUE	openai_gpt-4-turbo-preview	2	58	supplementary material	tie	Both paragraphs exhibit strengths in clear sentence structure, ease of following, grammatical correctness, and absence of spelling errors. Paragraph A is straightforward and presents its information in a clear, logical sequence, as does Paragraph 1. While Paragraph 1 introduces a slightly more structured format with the bolded step indication, this does not significantly enhance its clarity or ea…	0
970	phenoplier	gpt-3.5-turbo	TRUE	openai_gpt-4-turbo-preview	2	59	supplementary material	Paragraph 1	Paragraph 1 is superior to Paragraph A in several key aspects that enhance its overall quality and readability. Firstly, it provides clearer references to figures and sections, which aids in understanding and locating supplementary information (e.g., Equation (@eq:reg:model), [Methods](#sec:methods:reg), Figure @fig:reg:nulls:qqplots). This specificity in referencing allows readers to follow the …	1
971	phenoplier	gpt-3.5-turbo	TRUE	openai_gpt-4-turbo-preview	2	60	supplementary material	tie	Both paragraphs exhibit strengths in clear sentence structure, correct grammar, and the absence of spelling errors, making them equally commendable in these respects. Each paragraph effectively communicates complex scientific findings and methodologies, despite the inherent challenge of doing so in a concise format. The use of specific examples and references to figures aids in understanding, alt…	0
972	phenoplier	gpt-3.5-turbo	TRUE	openai_gpt-4-turbo-preview	2	61	supplementary material	tie	Both paragraphs are similarly well-structured, presenting the research process in a clear, logical sequence that is easy to follow for readers familiar with the subject matter. They both employ technical language appropriate for a scientific audience, making them equally challenging for those outside the field. Grammar and spelling are correctly managed in both paragraphs, with no errors detected…	0
973	phenoplier	gpt-3.5-turbo	TRUE	openai_gpt-4-turbo-preview	2	62	supplementary material	tie	Both paragraphs exhibit clear sentence structures, are grammatically correct, and contain no spelling errors, making them equally strong in these areas. Paragraph A and Paragraph 1 are both organized in a way that logically presents the findings from the analysis, making them easy to follow despite the complex subject matter. The main difference noted was the potential use of placeholders in Para…	0
974	phenoplier	gpt-3.5-turbo	TRUE	openai_gpt-4-turbo-preview	3	0	abstract	tie	Both Paragraph A and Paragraph 1 exhibit high levels of scientific writing quality, with clear sentence structures, correctness in grammar, and absence of spelling errors, thus equally meeting the criteria in these areas. Each paragraph, while presenting complex scientific content in a detailed and structured manner, assumes a certain level of prior knowledge from the reader and uses specialized …	0
975	phenoplier	gpt-3.5-turbo	TRUE	openai_gpt-4-turbo-preview	3	1	introduction	tie	Both Paragraph A and Paragraph 1 excel in clear sentence structure, correct grammar, and the absence of spelling errors, demonstrating high-quality scientific writing. Each paragraph effectively communicates complex scientific concepts related to genes, their networks, and the implications for disease, albeit with a slightly different focus and detail level. Paragraph A is slightly more accessibl…	0
976	phenoplier	gpt-3.5-turbo	TRUE	openai_gpt-4-turbo-preview	3	2	introduction	tie	Both paragraphs effectively introduce and explain the concept of TWAS, its applications, and limitations, maintaining clear sentence structures and correct grammar throughout. Neither paragraph has spelling errors, and both suffer from similar issues: they are dense with technical terms and abbreviations that are not defined for the reader, potentially making them difficult to follow for those no…	0
977	phenoplier	gpt-3.5-turbo	TRUE	openai_gpt-4-turbo-preview	3	3	introduction	tie	Both Paragraph A and Paragraph 1 exhibit strengths in clear sentence structure, grammatical correctness, and the absence of spelling errors, making them equally commendable in these aspects. They both effectively integrate complex scientific concepts and citations, though they could potentially challenge readers not deeply familiar with the subject matter due to technical jargon and the density o…	0
978	phenoplier	gpt-3.5-turbo	TRUE	openai_gpt-4-turbo-preview	3	4	introduction	Paragraph 1	Both paragraphs are well-constructed, grammatically correct, and free from spelling errors, making this a challenging comparison. However, Paragraph 1 stands out for its slightly clearer sentence structure and its methodical approach to introducing and explaining the methodology and findings of PhenoPLIER. While both paragraphs assume a level of prior knowledge and use complex terminology without…	1
979	phenoplier	gpt-3.5-turbo	TRUE	openai_gpt-4-turbo-preview	3	5	results	Paragraph 1	While both Paragraph A and Paragraph 1 are grammatically correct, free of spelling errors, and have a clear sentence structure, Paragraph 1 is superior in terms of ease of follow. It achieves this by explicitly referencing figures and supplementary notes, which aids in understanding and provides clear directions for readers seeking more in-depth information. Additionally, Paragraph 1 improves rea…	1
980	phenoplier	gpt-3.5-turbo	TRUE	openai_gpt-4-turbo-preview	3	6	results	Paragraph 1	While both paragraphs are well-constructed with clear sentence structures, correct grammar, and no spelling errors, Paragraph 1 stands out for its ease of follow. It provides explicit references and citations that not only aid in understanding but also guide the reader to further details, improving the overall readability and accessibility of the text. Although both paragraphs contain numerous ac…	1
981	phenoplier	gpt-3.5-turbo	TRUE	openai_gpt-4-turbo-preview	3	7	results	Paragraph 1	Both paragraphs are well-structured, grammatically correct, and free from spelling errors, making them similar in these respects. However, Paragraph 1 is slightly better in terms of ease of follow due to its inclusion of citations and a reference to the Methods section for more detailed information. This addition makes the scientific content more accessible and provides a pathway for readers to f…	1
982	phenoplier	gpt-3.5-turbo	TRUE	openai_gpt-4-turbo-preview	3	8	results	tie	Both paragraphs effectively communicate complex scientific concepts with clear sentence structures, correct grammar, and no spelling errors. Each paragraph provides a detailed explanation of the methodologies involved, incorporates examples to aid understanding, and references figures or additional data to support their findings. The main difference lies in the ease of follow and complexity of la…	0
983	phenoplier	gpt-3.5-turbo	TRUE	openai_gpt-4-turbo-preview	3	9	results	Paragraph A	Both Paragraph A and Paragraph 1 are grammatically correct and free from spelling errors, making them equal in these respects. However, Paragraph A has a clearer sentence structure and is easier to follow, presenting information in a direct narrative form that logically progresses from one point to the next. In contrast, Paragraph 1's use of a series of questions to present functionalities and re…	-1
984	phenoplier	gpt-3.5-turbo	TRUE	openai_gpt-4-turbo-preview	3	10	results	tie	Both Paragraph A and Paragraph 1 exhibit strengths in clear sentence structure, ease of following the narrative, grammatical correctness, and absence of spelling errors. They effectively communicate the experimental process, outcomes, and implications with technical precision, making them suitable for a scientific audience. Each paragraph similarly assumes a certain level of prior knowledge and u…	0
985	phenoplier	gpt-3.5-turbo	TRUE	openai_gpt-4-turbo-preview	3	11	results	tie	Both paragraphs exhibit strengths in clear sentence structure, correct grammar, and the absence of spelling errors, making them equally strong in these areas. While Paragraph A is slightly less dense with technical terms and abbreviations, making it marginally easier to follow, Paragraph 1 compensates with a more detailed presentation of the data and references that could be valuable for a reader…	0
986	phenoplier	gpt-3.5-turbo	TRUE	openai_gpt-4-turbo-preview	3	12	results	tie	Both Paragraph A and Paragraph 1 exhibit strengths in clear sentence structure, correctness in grammar, and absence of spelling errors, making them technically sound and well-edited. Each paragraph effectively communicates complex genetic research findings, albeit with a high density of technical terms that could potentially challenge readers not deeply familiar with the subject matter. While Par…	0
987	phenoplier	gpt-3.5-turbo	TRUE	openai_gpt-4-turbo-preview	3	13	results	tie	Both paragraphs exhibit a high level of grammatical correctness and lack spelling errors, indicating careful proofreading and attention to detail in scientific writing. Each paragraph has a clear sentence structure that logically progresses from methodology to evaluation, although the complexity of the content and the use of specific jargon and abbreviations without initial definitions could make…	0
988	phenoplier	gpt-3.5-turbo	TRUE	openai_gpt-4-turbo-preview	3	14	results	tie	Both paragraphs exhibit a high level of quality across the evaluated areas: clear sentence structure, ease of understanding, grammatical correctness, and absence of spelling errors (with the exception of a technical placeholder in Paragraph 1, which is not a conventional spelling error and thus does not significantly detract from its quality). Each paragraph effectively communicates complex scien…	0
989	phenoplier	gpt-3.5-turbo	TRUE	openai_gpt-4-turbo-preview	3	15	results	Paragraph 1	Both paragraphs present their findings with clear sentence structures, correct grammar, and no spelling errors, maintaining a high level of technical detail and specificity in their descriptions. However, Paragraph 1 edges out slightly ahead due to its more detailed and informative approach, providing a deeper insight into the mechanisms of niacin, the methodology of the study, and the significan…	1
990	phenoplier	gpt-3.5-turbo	TRUE	openai_gpt-4-turbo-preview	3	16	results	tie	Both paragraphs exhibit strengths in clear sentence structure, grammatical correctness, and the absence of spelling errors, indicating a high level of technical writing proficiency. They both effectively use scientific terminology and provide detailed explanations of complex biological mechanisms, demonstrating a deep understanding of the subject matter. However, they also share similar weaknesse…	0
991	phenoplier	gpt-3.5-turbo	TRUE	openai_gpt-4-turbo-preview	3	17	results	tie	Both Paragraph A and Paragraph 1 are of high quality in terms of clear sentence structure, ease of following the narrative, grammatical correctness, and absence of spelling errors. Each paragraph effectively communicates the scientific findings regarding LV66 and its potential therapeutic applications in ovarian diseases, making them equally informative and accessible. While Paragraph 1 includes …	0
992	phenoplier	gpt-3.5-turbo	TRUE	openai_gpt-4-turbo-preview	3	18	results	tie	Both paragraphs exhibit strengths in clear sentence structure, correctness in grammar, and absence of spelling errors, indicating a high level of attention to detail and proofreading. They both effectively communicate complex scientific processes and methodologies, albeit with a dense use of technical jargon and a high level of assumed prior knowledge from the reader. While Paragraph 1 includes r…	0
993	phenoplier	gpt-3.5-turbo	TRUE	openai_gpt-4-turbo-preview	3	19	results	tie	Both Paragraph A and Paragraph 1 exhibit strengths and weaknesses across the evaluated areas. Each paragraph has a clear sentence structure and is grammatically correct, with no spelling errors noted. They both attempt to present complex scientific results in an organized manner, using structured lists and categorizations to aid understanding. However, both paragraphs could pose challenges for re…	0
994	phenoplier	gpt-3.5-turbo	TRUE	openai_gpt-4-turbo-preview	3	20	results	tie	Both paragraphs present complex scientific findings with a high level of detail, including clear references to figures, tables, and methodologies. They share strengths in clear sentence structure, correct grammar, and absence of spelling errors, ensuring professional readability. Both paragraphs also demonstrate similar challenges, such as complexity that may hinder easy understanding for readers…	0
995	phenoplier	gpt-3.5-turbo	TRUE	openai_gpt-4-turbo-preview	3	21	results	tie	Both Paragraph A and Paragraph 1 exhibit strengths in clear sentence structure, grammatical correctness, and the absence of spelling errors, making them equally commendable in these aspects. They both effectively communicate complex scientific findings with clarity and precision. Although Paragraph 1 slightly improves on readability by providing a more detailed explanation and referencing figures…	0
996	phenoplier	gpt-3.5-turbo	TRUE	openai_gpt-4-turbo-preview	3	22	results	Paragraph 1	Paragraph 1 is selected as the better of the two based on its clearer sentence structure, inclusion of references and citations which add credibility, explicit mention of data sources and illustration references that aid in understanding, and correct grammar and spelling. While both paragraphs are dense with technical information and assume a certain level of reader familiarity with the subject m…	1
997	phenoplier	gpt-3.5-turbo	TRUE	openai_gpt-4-turbo-preview	3	23	discussion	Paragraph 1	Both paragraphs are well-written, with clear sentence structures, correct grammar, and no spelling errors, making them strong in these aspects. However, Paragraph 1 is distinguished by its slightly easier-to-follow narrative, which is achieved through a more systematic introduction of concepts and a clearer explanation of the research's innovation and implications. While Paragraph A is also of hi…	1
998	phenoplier	gpt-3.5-turbo	TRUE	openai_gpt-4-turbo-preview	3	24	discussion	Paragraph 1	While both paragraphs are well-written, grammatically correct, and free of spelling errors, Paragraph 1 is slightly easier to follow than Paragraph A due to its clearer and more accessible presentation of complex information. Paragraph 1 breaks down the study's findings and methodologies in a way that is likely more understandable to a broader audience, despite the presence of specialized termino…	1
999	phenoplier	gpt-3.5-turbo	TRUE	openai_gpt-4-turbo-preview	3	25	discussion	Paragraph 1	When evaluating both paragraphs based on the criteria of clear sentence structure, ease of follow, grammatical correctness, and absence of spelling errors, Paragraph 1 emerges as slightly superior. Both paragraphs are grammatically correct and free from spelling errors, making them equivalent in these respects. However, Paragraph 1 has a clearer sentence structure and is easier to follow than Par…	1
1000	phenoplier	gpt-3.5-turbo	TRUE	openai_gpt-4-turbo-preview	3	26	discussion	Paragraph 1	Both paragraphs are well-written, with clear sentence structures, correct grammar, and no spelling errors. They both deal with complex scientific concepts and present them in a structured manner. However, Paragraph 1 edges out slightly over Paragraph A in terms of being easier to follow. This is achieved through a more detailed explanation of terms and processes, such as the use of parentheses to…	1
1001	phenoplier	gpt-3.5-turbo	TRUE	openai_gpt-4-turbo-preview	3	27	discussion	Paragraph 1	Both paragraphs were evaluated based on four criteria: clear sentence structure, ease of follow, correctness in grammar, and absence of spelling errors. While both paragraphs scored equally well in terms of grammar and spelling, Paragraph 1 showed a slight improvement in readability and ease of follow compared to Paragraph A. This was achieved through a more streamlined presentation of complex in…	1
1002	phenoplier	gpt-3.5-turbo	TRUE	openai_gpt-4-turbo-preview	3	28	discussion	Paragraph 1	When comparing the two paragraphs across the specified areas of evaluation, Paragraph 1 stands out as superior primarily due to its clearer sentence structure and ease of follow. Both paragraphs are technically dense and assume a significant amount of prior knowledge, which could limit accessibility to non-specialists. However, Paragraph 1 presents its information in a way that more logically pro…	1
1003	phenoplier	gpt-3.5-turbo	TRUE	openai_gpt-4-turbo-preview	3	29	discussion	tie	Both paragraphs present their findings in a clear and structured manner, making good use of sentence structure and grammar, and neither has spelling errors. They both tackle complex scientific concepts and communicate these effectively, albeit with a heavy reliance on technical jargon and abbreviations that could hinder understanding for non-specialist readers. The citation style is different bet…	0
1004	phenoplier	gpt-3.5-turbo	TRUE	openai_gpt-4-turbo-preview	3	30	discussion	Paragraph 1	Both Paragraph A and Paragraph 1 are well-written, with clear sentence structures, correct grammar, and no spelling errors, making them strong in areas 1, 3, and 4. However, Paragraph 1 is slightly easier to follow than Paragraph A, making it stronger in area 2. This is due to its slightly less dense use of technical jargon and a bit more streamlined presentation of complex concepts. Although bot…	1
1005	phenoplier	gpt-3.5-turbo	TRUE	openai_gpt-4-turbo-preview	3	31	methods	tie	Both Paragraph A and Paragraph 1 exhibit a high level of quality across the evaluated areas. They share a clear sentence structure that logically introduces the framework, its components, and its functionalities. Both paragraphs are grammatically correct, with proper use of punctuation to list and clarify the functionalities of PhenoPLIER, and neither paragraph contains spelling errors. In terms …	0
1006	phenoplier	gpt-3.5-turbo	TRUE	openai_gpt-4-turbo-preview	3	32	methods	tie	Both Paragraph A and Paragraph 1 exhibit similar strengths and weaknesses across the evaluated areas. They both maintain a clear sentence structure appropriate for their scientific context, are grammatically correct, and contain no spelling errors, indicating a high level of technical writing proficiency. However, both paragraphs also present challenges in terms of ease of follow, as they densely…	0
1007	phenoplier	gpt-3.5-turbo	TRUE	openai_gpt-4-turbo-preview	3	33	methods	tie	Both Paragraph A and Paragraph 1 exhibit similar strengths and weaknesses across the evaluated areas. They are both grammatically correct and free from spelling errors, indicating a high level of proofreading and attention to detail in scientific writing. Each paragraph effectively uses clear sentence structures and incorporates complex mathematical formulas and scientific terminology accurately.…	0
1008	phenoplier	gpt-3.5-turbo	TRUE	openai_gpt-4-turbo-preview	3	34	methods	Paragraph 1	Both paragraphs aim to convey complex scientific information, including detailed methodological descriptions and mathematical equations. However, Paragraph 1 stands out for its clearer sentence structure and slightly easier-to-follow narrative. It systematically builds on the information presented, effectively uses parenthetical information for clarification, and integrates mathematical expressio…	1
1009	phenoplier	gpt-3.5-turbo	TRUE	openai_gpt-4-turbo-preview	3	35	methods	tie	Both paragraphs have clear sentence structures, are grammatically correct, and contain no spelling errors, thus equally meeting the criteria in these areas. While both paragraphs are technically dense and may pose challenges in terms of ease of follow for readers not deeply versed in the subject matter, they similarly introduce complex mathematical concepts and variables in a structured manner. N…	0
1010	phenoplier	gpt-3.5-turbo	TRUE	openai_gpt-4-turbo-preview	3	36	methods	tie	Both Paragraph A and Paragraph 1 effectively communicate the methodology of projecting gene-trait and gene-drug associations into a low-dimensional gene module space, using specific mathematical notation and examples from TWAS and LINCS L1000. They share strengths in clear sentence structure, grammatical correctness, and the absence of spelling errors. Each paragraph presents the complex informat…	0
1011	phenoplier	gpt-3.5-turbo	TRUE	openai_gpt-4-turbo-preview	3	37	methods	tie	Both paragraphs are highly similar in terms of their content, structure, and technical detail. Each paragraph has a clear sentence structure, is grammatically correct, and contains no spelling errors, with the exception of a minor spelling mistake ('proportial' instead of 'proportional') in Paragraph 1. However, this single spelling error does not significantly detract from the overall quality of…	0
1012	phenoplier	gpt-3.5-turbo	TRUE	openai_gpt-4-turbo-preview	3	38	methods	tie	Both Paragraph A and Paragraph 1 exhibit strengths and weaknesses that are closely matched across the evaluated areas. They both have clear sentence structures and are grammatically correct with no spelling errors, indicating a high level of technical writing proficiency. Both paragraphs assume a significant amount of prior knowledge from the reader and use complex technical language, which could…	0
1013	phenoplier	gpt-3.5-turbo	TRUE	openai_gpt-4-turbo-preview	3	39	methods	tie	Both paragraphs exhibit strengths in clear sentence structure, correct grammar, and the absence of spelling errors, making them equally proficient in these areas. They both effectively use technical language appropriate for scientific writing and include mathematical notations and specialized terms, indicating a high level of detail and specificity in describing the research methods. However, bot…	0
1014	phenoplier	gpt-3.5-turbo	TRUE	openai_gpt-4-turbo-preview	3	40	methods	tie	Both Paragraph A and Paragraph 1 are quite similar in their presentation of the scientific method, with minor differences in wording. Both paragraphs have a clear sentence structure, are grammatically correct, and contain no spelling errors. Although Paragraph 1 made a slight improvement in readability by using simpler language ('used' instead of 'utilized'), this change is not substantial enough…	0
1015	phenoplier	gpt-3.5-turbo	TRUE	openai_gpt-4-turbo-preview	3	41	methods	tie	Both Paragraph A and Paragraph 1 exhibit strengths in clear sentence structure, grammatical correctness, and the absence of spelling errors. They effectively communicate complex preprocessing steps using structured approaches and include appropriate mathematical notation and references, contributing to their credibility and precision. The main difference between the two paragraphs is the addition…	0
1016	phenoplier	gpt-3.5-turbo	TRUE	openai_gpt-4-turbo-preview	3	42	methods	tie	Both Paragraph A and Paragraph 1 exhibit a high level of technical accuracy, with clear sentence structures, correct grammar, and no spelling errors. They effectively break down complex processes into structured steps and definitions, utilizing precise mathematical notation and technical terminology. The challenges identified in both paragraphs are also similar: they may be difficult for readers …	0
1017	phenoplier	gpt-3.5-turbo	TRUE	openai_gpt-4-turbo-preview	3	43	methods	tie	Both Paragraph A and Paragraph 1 excel in having a clear sentence structure, being grammatically correct, and containing no spelling errors. They both provide a detailed description of the methodologies used, employing precise terminology and mathematical notations to enhance the clarity and specificity of the experimental setup. Each paragraph assumes a degree of prior knowledge in the field, po…	0
1018	phenoplier	gpt-3.5-turbo	TRUE	openai_gpt-4-turbo-preview	3	44	methods	tie	Both Paragraph A and Paragraph 1 exhibit a high level of quality across the evaluated areas. They both have clear sentence structures, are grammatically correct, contain no spelling errors, and are relatively easy to follow despite the complex subject matter and technical language used. The primary difference—the use of placeholders for equations and figures in Paragraph 1—does not significantly …	0
1019	phenoplier	gpt-3.5-turbo	TRUE	openai_gpt-4-turbo-preview	3	45	methods	tie	Both Paragraph A and Paragraph 1 exhibit a high level of grammatical correctness, clear sentence structure, and an absence of spelling errors, which are positive aspects for both. They both effectively use technical language appropriate for a scientific article, assuming a certain level of prior knowledge from the reader, which could be a barrier to understanding for those not familiar with the s…	0
1020	phenoplier	gpt-3.5-turbo	TRUE	openai_gpt-4-turbo-preview	3	46	methods	Paragraph A	Paragraph A has a clearer sentence structure without the unnecessary additional commas found in Paragraph 1, making it slightly easier to follow. Although both paragraphs are grammatically correct and free of spelling errors, Paragraph 1 contains a minor typographical error in the representation of the degree Celsius symbol ('oC' instead of the correct '°C'), and its use of 'not exceeding more th…	-1
1021	phenoplier	gpt-3.5-turbo	TRUE	openai_gpt-4-turbo-preview	3	47	methods	Paragraph A	While both paragraphs describe the same scientific method and are dense with technical information and jargon, Paragraph A is slightly clearer in its sentence structure and the way it presents information. Paragraph A organizes the details in a manner that flows more logically from the introduction of the library, its application, to the methodology, which slightly improves its readability. Despi…	-1
1022	phenoplier	gpt-3.5-turbo	TRUE	openai_gpt-4-turbo-preview	3	48	methods	Paragraph A	When comparing the two paragraphs, Paragraph A is superior in terms of clarity, grammatical correctness, and consistency in the use of scientific terminology and units. While both paragraphs contain dense information and technical details that could potentially overwhelm readers not familiar with the subject matter, Paragraph A is structured in a way that makes it easier to follow the sequence of…	-1
1023	phenoplier	gpt-3.5-turbo	TRUE	openai_gpt-4-turbo-preview	3	49	methods	Paragraph A	When comparing the two paragraphs, Paragraph A is identified as superior based on the evaluation criteria provided. Both paragraphs were assessed for clarity in sentence structure, ease of follow, grammatical correctness, and the absence of spelling errors. Paragraph A demonstrated a clearer sentence structure and was grammatically correct without any spelling errors, similar to Paragraph 1. Howe…	-1
1024	phenoplier	gpt-3.5-turbo	TRUE	openai_gpt-4-turbo-preview	3	50	methods	Paragraph A	Paragraph A is judged to be the better of the two based on the evaluation criteria. It has a clearer sentence structure and is more consistent in its use of scientific terminology and notation, which contributes to its ease of understanding. Although both paragraphs are grammatically correct and free from spelling errors, Paragraph A is more consistent in its presentation, especially in the use o…	-1
1025	phenoplier	gpt-3.5-turbo	TRUE	openai_gpt-4-turbo-preview	3	51	methods	Paragraph A	Paragraph A, despite its minor flaws in ease of following due to a parenthetical remark, presents a clearer and more grammatically consistent narrative than Paragraph 1. It adheres more closely to scientific writing conventions, particularly in the consistent and correct formatting of units and abbreviations (e.g., 'mL', 'minutes', '°C', 'μm'), and it lacks the grammatical incompleteness and form…	-1
1026	phenoplier	gpt-3.5-turbo	TRUE	openai_gpt-4-turbo-preview	3	52	methods	Paragraph A	When comparing the two paragraphs based on the criteria provided (clear sentence structure, ease of follow, correct in grammar, and no spelling errors), Paragraph A is slightly better than Paragraph 1 for a few reasons. Firstly, Paragraph A uses the correct term 'assess' when referring to the analysis of quality and quantity of gDNA, whereas Paragraph 1 incorrectly uses 'access', which is a signi…	-1
1027	phenoplier	gpt-3.5-turbo	TRUE	openai_gpt-4-turbo-preview	3	53	methods	Paragraph A	Paragraph A, despite its complexity, maintains a higher standard of clarity, correct scientific notation, and grammatical structure compared to Paragraph 1. Paragraph A uses correct units of measurement (e.g., 'μl' for microliters, 'μg' for micrograms) and temperature symbols ('°C'), adhering to scientific standards, whereas Paragraph 1 falls short in these areas with inconsistent and incorrect f…	-1
1028	phenoplier	gpt-3.5-turbo	TRUE	openai_gpt-4-turbo-preview	3	54	methods	tie	Both paragraphs present the information in a clear, grammatically correct manner without spelling errors. Each has a similar structure and level of detail regarding the availability of data, restrictions due to privacy policies, and instructions on how to access certain datasets. While Paragraph 1 uses 'can not' instead of the more standard 'cannot', this slight difference is not enough to deem o…	0
1029	phenoplier	gpt-3.5-turbo	TRUE	openai_gpt-4-turbo-preview	3	55	methods	tie	Both Paragraph A and Paragraph 1 excel in having a clear sentence structure, being grammatically correct, and containing no spelling errors, which are crucial aspects for scientific writing. Each paragraph effectively communicates the methodology used in the CRISPR screening, listing the software and packages employed in a logical order. The main difference lies in the narrative style, with Parag…	0
1030	phenoplier	gpt-3.5-turbo	TRUE	openai_gpt-4-turbo-preview	3	56	supplementary material	tie	Both Paragraph A and Paragraph 1 exhibit strengths and weaknesses that are closely aligned across the evaluated areas. Both paragraphs have clear sentence structures, are grammatically correct, and contain no spelling errors, demonstrating a high level of technical writing proficiency. They are relatively easy to follow, especially for readers with a background in the subject matter, due to their…	0
1031	phenoplier	gpt-3.5-turbo	TRUE	openai_gpt-4-turbo-preview	3	57	supplementary material	Paragraph A	Paragraph A is clearly superior to Paragraph 1 in terms of clarity, ease of following, grammatical correctness, and absence of spelling errors. Paragraph A presents the information in a structured manner that is easy to follow, uses correct grammar throughout, and has no spelling mistakes. In contrast, Paragraph 1 suffers from a cluttered sentence structure, making it harder to follow, contains a…	-1
1032	phenoplier	gpt-3.5-turbo	TRUE	openai_gpt-4-turbo-preview	3	58	supplementary material	tie	Both paragraphs exhibit strengths in clear sentence structure, correct grammar, and the absence of spelling errors, making them equally strong in these areas. Although both could improve in making the content more accessible to readers unfamiliar with the specific scientific jargon, neither paragraph significantly outperforms the other in ease of understanding for a specialized audience. Given th…	0
1033	phenoplier	gpt-3.5-turbo	TRUE	openai_gpt-4-turbo-preview	3	59	supplementary material	Paragraph 1	Paragraph 1 is superior to Paragraph A in several key respects that were evaluated. First, it has a more structured and detailed approach to referencing (e.g., equations, methods section, and figures), which aids in clarity and ease of following the argument. This is a significant advantage for readers seeking to understand or verify the claims made. Second, despite both paragraphs being grammati…	1
1034	phenoplier	gpt-3.5-turbo	TRUE	openai_gpt-4-turbo-preview	3	60	supplementary material	tie	Both paragraphs exhibit a clear sentence structure, proper grammar, and contain no spelling errors, making them equally strong in these areas. Each paragraph also effectively uses specific examples and references to figures for illustration, aiding their ease of follow. The use of technical jargon without explanation is present in both, assuming a certain level of prior knowledge from the reader,…	0
1035	phenoplier	gpt-3.5-turbo	TRUE	openai_gpt-4-turbo-preview	3	61	supplementary material	tie	Both paragraphs exhibit strengths in clear sentence structure, grammatical correctness, and absence of spelling errors, effectively conveying complex scientific processes with precision. Paragraph A and Paragraph 1 are similarly structured, detailing two scenarios in a step-by-step manner that, despite the technical content, remains accessible to readers with a background in the subject matter. T…	0
1036	phenoplier	gpt-3.5-turbo	TRUE	openai_gpt-4-turbo-preview	3	62	supplementary material	tie	Both paragraphs exhibit strengths in clear sentence structure, being easy to follow, correct grammar, and having no spelling errors. Paragraph A is clear and logically progresses from findings to implications, similar to Paragraph 1 which also effectively contrasts between simulated null scenarios and real data findings. Both paragraphs manage to convey complex information in a structured and und…	0
1037	phenoplier	gpt-3.5-turbo	TRUE	openai_gpt-4-turbo-preview	4	0	abstract	tie	Both Paragraph A and Paragraph 1 exhibit strengths in clear sentence structure, grammatical correctness, and absence of spelling errors, making them comparable in these aspects. They both articulate the complexity of gene interactions and the introduction of PhenoPLIER with a high level of technical detail, which, while clear, could pose challenges in ease of following for readers not familiar wi…	0
1038	phenoplier	gpt-3.5-turbo	TRUE	openai_gpt-4-turbo-preview	4	1	introduction	tie	Both paragraphs effectively communicate complex scientific concepts with clear sentence structure, correct grammar, and no spelling errors, demonstrating a high level of technical writing proficiency. Paragraph A is slightly easier to follow due to less interruption by citations within the text, making it more accessible to a broader audience. However, Paragraph 1, although more heavily laden wit…	0
1039	phenoplier	gpt-3.5-turbo	TRUE	openai_gpt-4-turbo-preview	4	2	introduction	tie	Both paragraphs are effective in presenting the concept, methodology, applications, and limitations of TWAS. They both have clear sentence structures, are grammatically correct, and contain no spelling errors. The inclusion of citations in Paragraph 1 adds credibility but also introduces a level of complexity that could be seen as a negative aspect due to potential reader distraction and the assu…	0
1040	phenoplier	gpt-3.5-turbo	TRUE	openai_gpt-4-turbo-preview	4	3	introduction	tie	Both Paragraph A and Paragraph 1 exhibit strengths in clear sentence structure, grammatical correctness, and the absence of spelling errors, making them technically proficient and well-constructed. Each paragraph effectively communicates complex scientific concepts, including gene-gene interactions and the importance of gene modules in understanding disease mechanisms, while assuming some level o…	0
1041	phenoplier	gpt-3.5-turbo	TRUE	openai_gpt-4-turbo-preview	4	4	introduction	Paragraph 1	While both paragraphs are grammatically correct, contain no spelling errors, and have a clear sentence structure, Paragraph 1 is slightly easier to follow due to its structured progression from introducing the method, its applications, to its benefits. It also does a better job of gradually introducing complex concepts, which could make the dense scientific information more accessible to readers.…	1
1042	phenoplier	gpt-3.5-turbo	TRUE	openai_gpt-4-turbo-preview	4	5	results	Paragraph 1	Paragraph 1 edges out slightly over Paragraph A primarily due to its improved clarity and ease of following for the reader, facilitated by explicit references to figures, methods, and supplementary notes which aid in understanding the complex information presented. Both paragraphs are grammatically correct and free from spelling errors, maintaining a high standard of scientific writing. However, …	1
1043	phenoplier	gpt-3.5-turbo	TRUE	openai_gpt-4-turbo-preview	4	6	results	Paragraph 1	Both paragraphs are technically sound, with clear sentence structures, correct grammar, and no spelling errors. However, Paragraph 1 is slightly better in terms of ease of follow due to its inclusion of references and links to methods, which provides additional pathways for understanding and verifying the information presented. This makes the scientific narrative more accessible and grounded in t…	1
1044	phenoplier	gpt-3.5-turbo	TRUE	openai_gpt-4-turbo-preview	4	7	results	tie	Both Paragraph A and Paragraph 1 exhibit strengths in clear sentence structure, correct grammar, and the absence of spelling errors, making them well-written from a technical standpoint. They both offer detailed explanations of the methodology and assume a certain level of prior knowledge, which is typical for scientific writing. The complexity of the content and the assumption of prior knowledge…	0
1045	phenoplier	gpt-3.5-turbo	TRUE	openai_gpt-4-turbo-preview	4	8	results	tie	Both paragraphs, Paragraph A and Paragraph 1, exhibit strengths and weaknesses that are closely matched in terms of the evaluation criteria: clear sentence structure, ease of follow, grammatical correctness, and absence of spelling errors. Both paragraphs are grammatically correct and free from spelling errors, demonstrating a high level of technical writing proficiency. They each present complex…	0
1046	phenoplier	gpt-3.5-turbo	TRUE	openai_gpt-4-turbo-preview	4	9	results	Paragraph A	While both Paragraph A and Paragraph 1 are grammatically correct and contain no spelling errors, Paragraph A has a clearer sentence structure and is easier to follow. Paragraph A effectively introduces and elaborates on PhenoPLIER's capabilities in a structured, stepwise manner, which is likely to be more accessible to readers with varying levels of prior knowledge. On the other hand, Paragraph 1…	-1
1047	phenoplier	gpt-3.5-turbo	TRUE	openai_gpt-4-turbo-preview	4	10	results	tie	Both Paragraph A and Paragraph 1 exhibit strengths in clear sentence structure, ease of following the narrative, grammatical correctness, and absence of spelling errors. Each paragraph effectively communicates the experiment's aim, methodology, results, and references for further details in a coherent and logical manner. While both paragraphs assume prior knowledge of specific scientific terms an…	0
1048	phenoplier	gpt-3.5-turbo	TRUE	openai_gpt-4-turbo-preview	4	11	results	tie	Both Paragraph A and Paragraph 1 exhibit strengths in clear sentence structure, grammatical correctness, and the absence of spelling errors, which are crucial aspects of scientific writing. They are similarly structured to convey complex scientific findings in a logical flow, making them relatively easy to follow for readers familiar with the subject matter. While Paragraph 1 provides a slightly …	0
1049	phenoplier	gpt-3.5-turbo	TRUE	openai_gpt-4-turbo-preview	4	12	results	Paragraph 1	When comparing the two paragraphs across the specified areas (clear sentence structure, ease of follow, correctness in grammar, and absence of spelling errors), both Paragraph A and Paragraph 1 perform similarly well in terms of grammar correctness and having no spelling errors. However, Paragraph 1 shows a slight improvement in ease of follow by providing additional context and explanations, suc…	1
1050	phenoplier	gpt-3.5-turbo	TRUE	openai_gpt-4-turbo-preview	4	13	results	Paragraph 1	Both paragraphs are technically dense and aimed at a specialized audience, making them challenging for general readers. However, Paragraph 1 is slightly easier to follow because it explains the process in a more step-by-step manner and includes references for further reading, which could help readers understand the context and methodology better. Additionally, Paragraph 1 maintains the positive a…	1
1051	phenoplier	gpt-3.5-turbo	TRUE	openai_gpt-4-turbo-preview	4	14	results	tie	Both Paragraph A and Paragraph 1 excel in having a clear sentence structure, being grammatically correct, and containing no spelling errors. They convey complex scientific results in a structured and coherent manner, utilizing specific metrics and referencing figures to support their findings. The slight difference in ease of following, due to the unconventional figure reference notation in Parag…	0
1052	phenoplier	gpt-3.5-turbo	TRUE	openai_gpt-4-turbo-preview	4	15	results	Paragraph 1	Paragraph 1 is deemed superior based on the evaluated criteria. It maintains a clear sentence structure and correct grammar, similar to Paragraph A, but excels in ease of follow and detailed explanation of terms and findings, making complex information more accessible. While both paragraphs are free from spelling errors and grammatically correct, Paragraph 1 provides a more logical progression of…	1
1053	phenoplier	gpt-3.5-turbo	TRUE	openai_gpt-4-turbo-preview	4	16	results	tie	Both paragraphs present their scientific findings with a high level of clarity, correct grammar, and without spelling errors. They effectively use scientific terminology and structure their sentences to convey complex information in a logical manner. While Paragraph A has a slightly denser sentence structure that could potentially hinder ease of understanding for some readers, Paragraph 1 manages…	0
1054	phenoplier	gpt-3.5-turbo	TRUE	openai_gpt-4-turbo-preview	4	17	results	tie	Both paragraphs are effective in presenting the information with clear sentence structure, logical flow, correct grammar, and no spelling errors. Paragraph A offers a straightforward explanation without inline citations, which could be slightly more accessible to a general audience. Paragraph 1, however, includes specific citations that add credibility and allow for further reading, which is a st…	0
1055	phenoplier	gpt-3.5-turbo	TRUE	openai_gpt-4-turbo-preview	4	18	results	tie	Both paragraphs exhibit strengths in clear sentence structure, correct grammar, and the absence of spelling errors, indicating high-quality scientific writing. They both effectively communicate complex methodologies and results in the field of gene-trait association analysis, utilizing technical language and specialized terminology appropriate for their target audience. Each paragraph assumes a c…	0
1056	phenoplier	gpt-3.5-turbo	TRUE	openai_gpt-4-turbo-preview	4	19	results	Paragraph 1	Both paragraphs present complex scientific results with a high level of detail and specificity, making use of technical language appropriate for their intended audience. However, Paragraph 1 edges out slightly over Paragraph A in terms of clarity and structure, primarily due to its explicit referencing style and the clear enumeration of the branches, which aids in readability. Paragraph 1 also sl…	1
1057	phenoplier	gpt-3.5-turbo	TRUE	openai_gpt-4-turbo-preview	4	20	results	Paragraph 1	While both paragraphs are grammatically correct and free of spelling errors, Paragraph 1 stands out for its clearer sentence structure and ease of following, despite the complexity of the content. Paragraph 1 effectively uses references to support its claims and guide readers through the data, making the complex information more accessible. It also demonstrates a logical progression in presenting…	1
1058	phenoplier	gpt-3.5-turbo	TRUE	openai_gpt-4-turbo-preview	4	21	results	tie	Both paragraphs demonstrate strengths in clear sentence structure, correct grammar, and absence of spelling errors, making them technically proficient in conveying complex scientific data. They both utilize detailed references effectively, although in slightly different formats, and neither contains grammatical or spelling errors. However, both paragraphs also share similar weaknesses, such as a …	0
1059	phenoplier	gpt-3.5-turbo	TRUE	openai_gpt-4-turbo-preview	4	22	results	tie	Both paragraphs are of high quality in terms of sentence structure, grammar, and spelling, and both effectively communicate complex scientific findings. Paragraph A and Paragraph 1 similarly assume a high level of prior knowledge from the reader, making them challenging for a general audience but appropriate for their intended scientific readership. The main difference lies in the presentation st…	0
1060	phenoplier	gpt-3.5-turbo	TRUE	openai_gpt-4-turbo-preview	4	23	discussion	Paragraph 1	While both Paragraph A and Paragraph 1 are grammatically correct, free from spelling errors, and have a clear sentence structure, Paragraph 1 stands out for its ease of following. It breaks down complex concepts into more digestible explanations and clarifies terms in a way that makes the scientific content more accessible to readers, including those not deeply familiar with the subject matter. T…	1
1061	phenoplier	gpt-3.5-turbo	TRUE	openai_gpt-4-turbo-preview	4	24	discussion	Paragraph 1	Paragraph 1 is slightly better than Paragraph A due to its improved readability and clearer presentation of complex information, making it more accessible to a broader audience. While both paragraphs are grammatically correct and free from spelling errors, Paragraph 1 simplifies the language without losing the essence of the scientific findings, making it easier to follow. Additionally, it manage…	1
1062	phenoplier	gpt-3.5-turbo	TRUE	openai_gpt-4-turbo-preview	4	25	discussion	Paragraph 1	Both Paragraph A and Paragraph 1 are well-structured, grammatically correct, and free from spelling errors, indicating a high level of attention to detail in their construction. The main differentiator comes in terms of ease of understanding and the clarity of the sentence structure. Paragraph 1 improves upon Paragraph A by simplifying some explanations and presenting complex scientific concepts …	1
1063	phenoplier	gpt-3.5-turbo	TRUE	openai_gpt-4-turbo-preview	4	26	discussion	tie	Both paragraphs exhibit strengths in areas such as clear sentence structure, grammatical correctness, and the absence of spelling errors, indicating a high level of proficiency in writing and proofreading. They effectively communicate complex scientific concepts and methodologies, although they may present challenges in terms of ease of understanding for readers not familiar with the technical ja…	0
1064	phenoplier	gpt-3.5-turbo	TRUE	openai_gpt-4-turbo-preview	4	27	discussion	Paragraph 1	Both paragraphs are well-written, with clear sentence structures, correct grammar, and no spelling errors. However, Paragraph 1 has a slight edge in terms of being easier to follow. It presents the complex information in a more streamlined and slightly more accessible manner, which could be attributed to its rephrasing and restructuring of sentences. This makes the flow of information smoother an…	1
1065	phenoplier	gpt-3.5-turbo	TRUE	openai_gpt-4-turbo-preview	4	28	discussion	tie	Both paragraphs exhibit strengths in areas such as clear sentence structure, correct grammar, and absence of spelling errors, making them well-written from a technical standpoint. They both also effectively use citations to support their statements, which is a positive aspect in scientific writing. However, they share similar weaknesses in terms of ease of follow and heavy use of jargon, which co…	0
1066	phenoplier	gpt-3.5-turbo	TRUE	openai_gpt-4-turbo-preview	4	29	discussion	tie	Both Paragraph A and Paragraph 1 exhibit high quality in terms of clear sentence structure, ease of understanding, correct grammar, and absence of spelling errors. They both effectively communicate complex scientific findings and methodologies, albeit with a reliance on specialized terminology and an assumption of prior knowledge from the reader. While Paragraph 1 uses an unconventional citation …	0
1067	phenoplier	gpt-3.5-turbo	TRUE	openai_gpt-4-turbo-preview	4	30	discussion	tie	Both Paragraph A and Paragraph 1 exhibit strengths in clear sentence structure, grammatical correctness, and the absence of spelling errors, making them well-written from a technical standpoint. Each paragraph effectively communicates complex scientific ideas in a structured manner, though they both contain a high density of technical terms that could challenge readers not familiar with the subje…	0
1068	phenoplier	gpt-3.5-turbo	TRUE	openai_gpt-4-turbo-preview	4	31	methods	tie	Both Paragraph A and Paragraph 1 exhibit strengths in clear sentence structure, grammatical correctness, and the absence of spelling errors, making them equally strong in these respects. They both effectively introduce and describe the PhenoPLIER framework, its computational methods, and its applications, despite the complex subject matter. Each paragraph uses technical jargon and assumes a level…	0
1069	phenoplier	gpt-3.5-turbo	TRUE	openai_gpt-4-turbo-preview	4	32	methods	tie	Both paragraphs essentially present the same content with minor differences in wording, which do not substantially affect the overall quality in terms of the evaluation criteria. They both have clear sentence structures, are grammatically correct, and contain no spelling errors. However, both paragraphs also share negative aspects, such as assuming prior knowledge, using complex notation without …	0
1070	phenoplier	gpt-3.5-turbo	TRUE	openai_gpt-4-turbo-preview	4	33	methods	tie	Both Paragraph A and Paragraph 1 exhibit a high level of technical accuracy, clear sentence structure, correct grammar, and no spelling errors, making them equally strong in these aspects. They both use complex mathematical expressions and specialized terminology appropriate for a scientific audience, which, while demonstrating expertise, also limits their accessibility to readers not familiar wi…	0
1071	phenoplier	gpt-3.5-turbo	TRUE	openai_gpt-4-turbo-preview	4	34	methods	tie	Both Paragraph A and Paragraph 1 exhibit strengths and weaknesses that are closely aligned, making it difficult to definitively declare one as superior over the other. They both demonstrate clear sentence structure and are grammatically correct without any spelling errors, indicating a high level of technical proficiency and attention to detail in writing. However, both paragraphs also share simi…	0
1072	phenoplier	gpt-3.5-turbo	TRUE	openai_gpt-4-turbo-preview	4	35	methods	tie	Both paragraphs demonstrate high levels of technical accuracy, clear sentence structure, correct grammar, and no spelling errors, making them equally strong in these respects. Each paragraph effectively communicates complex mathematical and biological concepts through precise language and notation. However, both paragraphs also share similar weaknesses, including a presumed level of prior knowled…	0
1073	phenoplier	gpt-3.5-turbo	TRUE	openai_gpt-4-turbo-preview	4	36	methods	tie	Both paragraphs exhibit similar strengths and weaknesses across the evaluated areas. They both have clear sentence structures, are grammatically correct, and contain no spelling errors, indicating a high level of technical writing proficiency. However, both paragraphs also share the same set of weaknesses, such as assuming prior knowledge, using complex mathematical expressions without detailed e…	0
1074	phenoplier	gpt-3.5-turbo	TRUE	openai_gpt-4-turbo-preview	4	37	methods	tie	Both paragraphs are highly similar in content, structure, and quality, with each presenting complex information in a clear and grammatically correct manner. Both paragraphs assume a high level of prior knowledge from the reader and are densely packed with technical details and specialized terminology, which could impact their ease of follow for a broader audience. Each paragraph has a minor issue…	0
1075	phenoplier	gpt-3.5-turbo	TRUE	openai_gpt-4-turbo-preview	4	38	methods	tie	Both Paragraph A and Paragraph 1 exhibit strengths in clear sentence structure, correct grammar, and the absence of spelling errors, making them technically sound and demonstrating a high level of writing proficiency suitable for a scientific context. While Paragraph 1 is slightly easier to follow, thanks to a bit more context and the use of a hyperlink for supplementary materials, it still assum…	0
1076	phenoplier	gpt-3.5-turbo	TRUE	openai_gpt-4-turbo-preview	4	39	methods	tie	Both paragraphs exhibit strengths in clear sentence structure, correct grammar, and the absence of spelling errors, making them equally strong in these areas. While Paragraph 1 slightly improves upon Paragraph A in terms of explaining terms and concepts, thereby making it somewhat easier to follow, both paragraphs still assume a significant level of prior knowledge and are complex, potentially ov…	0
1077	phenoplier	gpt-3.5-turbo	TRUE	openai_gpt-4-turbo-preview	4	40	methods	tie	Both paragraphs present the same level of clarity in sentence structure, making them equally easy to follow for readers with a background in the subject matter. They both employ correct grammar overall, with a minor grammatical suggestion for improvement in Paragraph 1 regarding the use of 'fewer' instead of 'less' with countable nouns. However, this minor difference does not significantly impact…	0
1078	phenoplier	gpt-3.5-turbo	TRUE	openai_gpt-4-turbo-preview	4	41	methods	tie	Both paragraphs present a high level of technical detail and are well-structured, grammatically correct, and free of spelling errors. They both employ complex mathematical expressions and abbreviations that are specific to their scientific field, which could potentially hinder ease of understanding for readers not familiar with the topic. Each paragraph also utilizes direct DOI citations and refe…	0
1079	phenoplier	gpt-3.5-turbo	TRUE	openai_gpt-4-turbo-preview	4	42	methods	tie	Both paragraphs exhibit similar strengths and weaknesses. They both have clear sentence structures, are grammatically correct, and contain no spelling errors, demonstrating a high level of technical and scientific writing proficiency. Both paragraphs also share the same negative aspect, which is the potential difficulty for readers not deeply familiar with the subject matter to follow due to the …	0
1080	phenoplier	gpt-3.5-turbo	TRUE	openai_gpt-4-turbo-preview	4	43	methods	Paragraph 1	Both paragraphs are well-written, with clear sentence structures, correct grammar, and no spelling errors. However, Paragraph 1 has a slight edge over Paragraph A in terms of readability and accessibility, primarily due to its more effective use of explanations for technical terms and mathematical notations. Paragraph 1 also benefits from the use of markdown for clarity, which aids in the visual …	1
1081	phenoplier	gpt-3.5-turbo	TRUE	openai_gpt-4-turbo-preview	4	44	methods	tie	Both paragraphs present a similar level of technical detail and complexity, adhering to grammatical correctness and clear sentence structure without spelling errors. Each paragraph assumes a certain level of prior knowledge from the reader, particularly in terms of specialized terms and mathematical notation, potentially impacting their accessibility to a broader audience. The use of placeholders…	0
1082	phenoplier	gpt-3.5-turbo	TRUE	openai_gpt-4-turbo-preview	4	45	methods	tie	Both paragraphs are highly similar in content, structure, and quality. They both exhibit clear sentence structure, correct grammar, and contain no spelling errors, effectively communicating complex methodologies with precision. Each paragraph assumes a significant level of prior knowledge from the reader, uses technical terms and acronyms without definitions, and could potentially improve in clar…	0
[truncated: 2,797 more rows]
